# Supplementary material for: Strains, functions and dynamics in the expanded Human Microbiome Project
Source: Nature. 2017 Sep 20;550(7674):61–6. doi: 10.1038/nature23889 (PMC5831082; doi:10.1038/nature23889)
Supplement: Supplementary Tables — This file contains Supplementary Tables 1-11. (XLSX 703 kb) [file 41586_2017_BFnature23889_MOESM3_ESM.xlsx]

## Sheet: S1
Body Area	Body Site	16S/WMS	1 Visit	2 Visits	3 Visits
Gut	Stool	16S	41	166	84
		WMS	89	98	62
		Both	96	91	55
Oral	Buccal mucosa	16S	41	170	80
		WMS	78	61	44
		Both	77	60	41
	Hard palate	16S	55	0	0
		WMS	1	0	0
		Both	1	0	0
	Keratinized gingiva	16S	55	160	0
		WMS	9	4	0
		Both	9	4	0
	Palatine Tonsils	16S	52	160	0
		WMS	21	2	0
		Both	21	2	0
	Saliva	16S	65	146	0
		WMS	5	1	0
		Both	5	1	0
	Subgingival plaque	16S	53	165	0
		WMS	16	4	0
		Both	16	4	0
	Supragingival plaque	16S	42	166	84
		WMS	77	74	40
		Both	80	76	34
	Throat	16S	60	156	0
		WMS	12	3	0
		Both	12	3	0
	Tongue dorsum	16S	41	165	86
		WMS	91	69	50
		Both	94	69	47
Skin	Anterior nares	16S	73	150	60
		WMS	101	39	17
		Both	97	33	14
	L Retroauricular crease	16S	59	147	74
		WMS	10	5	1
		Both	10	5	1
	R Antecubital fossa	16S	107	0	0
		WMS	1	0	0
		Both	1	0	0
	R Retroauricular crease	16S	69	145	0
		WMS	24	3	0
		Both	24	3	0
Vaginal	Mid vagina	16S	25	88	0
		WMS	10	2	0
		Both	10	2	0
	Posterior fornix	16S	18	88	42
		WMS	32	38	27
		Both	33	38	25
	Vaginal introitus	16S	28	83	0
		WMS	7	2	0
		Both	7	2	0

## Sheet: S2
Species	MSA Length (nt)	Samples passed threshold	Reference genomes	Stool: between person: length	Stool: between person: mean	Stool: between person: stdev	Stool: within person: length	Stool: within person: mean	Stool: within person: stdev	Supragingival plaque: between person: length	Supragingival plaque: between person: mean	Supragingival plaque: between person: stdev	Supragingival plaque: within person: length	Supragingival plaque: within person: mean	Supragingival plaque: within person: stdev	Anterior nares: between person: length	Anterior nares: between person: mean	Anterior nares: between person: stdev	Anterior nares: within person: length	Anterior nares: within person: mean	Anterior nares: within person: stdev	Tongue dorsum: between person: length	Tongue dorsum: between person: mean	Tongue dorsum: between person: stdev	Tongue dorsum: within person: length	Tongue dorsum: within person: mean	Tongue dorsum: within person: stdev	Buccal mucosa: between person: length	Buccal mucosa: between person: mean	Buccal mucosa: between person: stdev	Buccal mucosa: within person: length	Buccal mucosa: within person: mean	Buccal mucosa: within person: stdev	Posterior fornix: between person: length	Posterior fornix: between person: mean	Posterior fornix: between person: stdev	Posterior fornix: within person: length	Posterior fornix: within person: mean	Posterior fornix: within person: stdev	Stool: within person (same visit): length	Stool: within person (same visit): mean	Stool: within person (same visit): stdev	Supragingival plaque: within person (same visit): length	Supragingival plaque: within person (same visit): mean	Supragingival plaque: within person (same visit): stdev	Anterior nares: within person (same visit): length	Anterior nares: within person (same visit): mean	Anterior nares: within person (same visit): stdev	Tongue dorsum: within person (same visit): length
Actinomyces graevenitzii	69218	221	2	0	NA	NA	0	NA	NA	1	0.0375416	NA	0	NA	NA	0	NA	NA	0	NA	NA	22669	0.0279269	0.00698236	109	0.00459012	0.0075239	0	NA	NA	0	NA	NA	0	NA	NA	0	NA	NA	0	NA	NA	0	NA	NA	0	NA	NA	13
Actinomyces johnsonii	35185	10	2	0	NA	NA	0	NA	NA	43	0.0243376	0.0113328	2	0.000142141	4.02e-05	0	NA	NA	0	NA	NA	0	NA	NA	0	NA	NA	0	NA	NA	0	NA	NA	0	NA	NA	0	NA	NA	0	NA	NA	0	NA	NA	0	NA	NA	0
Actinomyces massiliensis	12830	141	2	0	NA	NA	0	NA	NA	8991	0.00696648	0.00202003	47	0.00127237	0.00138911	0	NA	NA	0	NA	NA	0	NA	NA	0	NA	NA	0	NA	NA	0	NA	NA	0	NA	NA	0	NA	NA	0	NA	NA	7	0.000378881	0.000227146	0	NA	NA	0
Actinomyces naeslundii	20380	23	1	0	NA	NA	0	NA	NA	228	0.0139729	0.00439944	2	0.00572725	0.00342463	0	NA	NA	0	NA	NA	0	NA	NA	0	NA	NA	0	NA	NA	0	NA	NA	0	NA	NA	0	NA	NA	0	NA	NA	1	0.000491077	NA	0	NA	NA	0
Actinomyces odontolyticus	46314	2	2	0	NA	NA	0	NA	NA	1	0.00605729	NA	0	NA	NA	0	NA	NA	0	NA	NA	0	NA	NA	0	NA	NA	0	NA	NA	0	NA	NA	0	NA	NA	0	NA	NA	0	NA	NA	0	NA	NA	0	NA	NA	0
Actinomyces oris	43894	8	1	0	NA	NA	0	NA	NA	27	0.0167018	0.00388868	1	0.00486598	NA	0	NA	NA	0	NA	NA	0	NA	NA	0	NA	NA	0	NA	NA	0	NA	NA	0	NA	NA	0	NA	NA	0	NA	NA	0	NA	NA	0	NA	NA	0
Actinomyces sp HPA0247	72208	17	1	0	NA	NA	0	NA	NA	0	NA	NA	0	NA	NA	0	NA	NA	0	NA	NA	127	0.0173653	0.00593614	7	0.00267752	0.00211858	0	NA	NA	0	NA	NA	0	NA	NA	0	NA	NA	0	NA	NA	0	NA	NA	0	NA	NA	2
Actinomyces sp ICM39	23819	36	1	0	NA	NA	0	NA	NA	0	NA	NA	0	NA	NA	0	NA	NA	0	NA	NA	623	0.0193958	0.0116024	5	0.00362745	0.00415829	0	NA	NA	0	NA	NA	0	NA	NA	0	NA	NA	0	NA	NA	0	NA	NA	0	NA	NA	2
Actinomyces sp ICM47	47338	126	1	0	NA	NA	0	NA	NA	0	NA	NA	0	NA	NA	0	NA	NA	0	NA	NA	7331	0.0202186	0.00912189	44	0.00415372	0.00599006	0	NA	NA	0	NA	NA	0	NA	NA	0	NA	NA	0	NA	NA	0	NA	NA	0	NA	NA	6
Actinomyces sp oral taxon 170	20923	20	1	0	NA	NA	0	NA	NA	166	0.00483638	0.00116825	4	0.000310839	0.000176808	0	NA	NA	0	NA	NA	0	NA	NA	0	NA	NA	0	NA	NA	0	NA	NA	0	NA	NA	0	NA	NA	0	NA	NA	1	0.000286879	NA	0	NA	NA	0
Actinomyces sp oral taxon 171	12724	11	1	0	NA	NA	0	NA	NA	35	0.0117743	0.00314435	1	0.0107118	NA	0	NA	NA	0	NA	NA	0	NA	NA	0	NA	NA	0	NA	NA	0	NA	NA	0	NA	NA	0	NA	NA	0	NA	NA	0	NA	NA	0	NA	NA	0
Actinomyces sp oral taxon 172	22595	40	1	0	NA	NA	0	NA	NA	0	NA	NA	0	NA	NA	0	NA	NA	0	NA	NA	723	0.00879283	0.00173055	16	0.00290913	0.00285512	0	NA	NA	0	NA	NA	0	NA	NA	0	NA	NA	0	NA	NA	0	NA	NA	0	NA	NA	2
Actinomyces sp oral taxon 175	23860	3	1	0	NA	NA	0	NA	NA	3	0.0350332	0.0050025	0	NA	NA	0	NA	NA	0	NA	NA	0	NA	NA	0	NA	NA	0	NA	NA	0	NA	NA	0	NA	NA	0	NA	NA	0	NA	NA	0	NA	NA	0	NA	NA	0
Actinomyces sp oral taxon 448	39558	47	1	0	NA	NA	0	NA	NA	913	0.00521852	0.00109807	27	0.000176088	0.000112805	0	NA	NA	0	NA	NA	0	NA	NA	0	NA	NA	0	NA	NA	0	NA	NA	0	NA	NA	0	NA	NA	0	NA	NA	6	0.000193877	8.86e-05	0	NA	NA	0
Actinomyces viscosus	41607	12	1	0	NA	NA	0	NA	NA	64	0.0225904	0.00449963	2	0.00579719	0.00166219	0	NA	NA	0	NA	NA	0	NA	NA	0	NA	NA	0	NA	NA	0	NA	NA	0	NA	NA	0	NA	NA	0	NA	NA	0	NA	NA	0	NA	NA	0
Aggregatibacter aphrophilus	40597	2	3	0	NA	NA	0	NA	NA	0	NA	NA	1	0.000246417	NA	0	NA	NA	0	NA	NA	0	NA	NA	0	NA	NA	0	NA	NA	0	NA	NA	0	NA	NA	0	NA	NA	0	NA	NA	0	NA	NA	0	NA	NA	0
Alistipes indistinctus	83789	7	1	17	0.00403743	0.00101224	2	0	0	0	NA	NA	0	NA	NA	0	NA	NA	0	NA	NA	0	NA	NA	0	NA	NA	0	NA	NA	0	NA	NA	0	NA	NA	0	NA	NA	2	0	0	0	NA	NA	0	NA	NA	0
Alistipes putredinis	37787	82	1	3271	0.00576667	0.00256191	45	3.41e-05	5.22e-05	0	NA	NA	0	NA	NA	0	NA	NA	0	NA	NA	0	NA	NA	0	NA	NA	0	NA	NA	0	NA	NA	0	NA	NA	0	NA	NA	5	4.23e-05	6.09e-05	0	NA	NA	0	NA	NA	0
Alistipes shahii	69391	13	1	73	0.00470117	0.000919955	4	0.000198268	0.000195815	0	NA	NA	0	NA	NA	0	NA	NA	0	NA	NA	0	NA	NA	0	NA	NA	0	NA	NA	0	NA	NA	0	NA	NA	0	NA	NA	1	7.21e-05	NA	0	NA	NA	0	NA	NA	0
Alistipes sp HGB5	19050	18	1	139	0.00138761	0.000473463	10	0	0	0	NA	NA	0	NA	NA	0	NA	NA	0	NA	NA	0	NA	NA	0	NA	NA	0	NA	NA	0	NA	NA	0	NA	NA	0	NA	NA	4	0	0	0	NA	NA	0	NA	NA	0
Alloprevotella tannerae	51905	7	1	0	NA	NA	0	NA	NA	14	0.0243633	0.000909927	0	NA	NA	0	NA	NA	0	NA	NA	0	NA	NA	0	NA	NA	0	NA	NA	0	NA	NA	0	NA	NA	0	NA	NA	0	NA	NA	1	5.78e-05	NA	0	NA	NA	0
Atopobium sp ICM58	32862	31	1	0	NA	NA	0	NA	NA	0	NA	NA	0	NA	NA	0	NA	NA	0	NA	NA	423	0.0307941	0.0121754	10	0.00387526	0.00579838	0	NA	NA	0	NA	NA	0	NA	NA	0	NA	NA	0	NA	NA	0	NA	NA	0	NA	NA	2
Atopobium vaginae	140664	11	2	0	NA	NA	0	NA	NA	0	NA	NA	0	NA	NA	0	NA	NA	0	NA	NA	0	NA	NA	0	NA	NA	0	NA	NA	0	NA	NA	52	0.0354713	0.00461454	3	0.00205432	0.00051255	0	NA	NA	0	NA	NA	0	NA	NA	0
Bacteroides caccae	42785	150	2	11103	0.00425645	0.00182572	59	0.000148441	0.00078387	0	NA	NA	0	NA	NA	0	NA	NA	0	NA	NA	0	NA	NA	0	NA	NA	0	NA	NA	0	NA	NA	0	NA	NA	0	NA	NA	13	0	0	0	NA	NA	0	NA	NA	0
Bacteroides cellulosilyticus	43532	46	3	987	0.00679872	0.00276964	38	2e-05	5.5e-05	0	NA	NA	0	NA	NA	0	NA	NA	0	NA	NA	0	NA	NA	0	NA	NA	0	NA	NA	0	NA	NA	0	NA	NA	0	NA	NA	10	2.3e-06	7.26e-06	0	NA	NA	0	NA	NA	0
Bacteroides dorei	81809	38	8	687	0.00392014	0.00166027	16	6.8e-05	0.000125373	0	NA	NA	0	NA	NA	0	NA	NA	0	NA	NA	0	NA	NA	0	NA	NA	0	NA	NA	0	NA	NA	0	NA	NA	0	NA	NA	0	NA	NA	0	NA	NA	0	NA	NA	0
Bacteroides eggerthii	98399	14	3	83	0.00561932	0.00226802	7	3.34e-05	3.74e-05	0	NA	NA	0	NA	NA	0	NA	NA	0	NA	NA	0	NA	NA	0	NA	NA	0	NA	NA	0	NA	NA	0	NA	NA	0	NA	NA	1	4.07e-05	NA	0	NA	NA	0	NA	NA	0
Bacteroides faecis	107826	8	1	26	0.00104886	0.00091509	2	0.000687915	0.000946626	0	NA	NA	0	NA	NA	0	NA	NA	0	NA	NA	0	NA	NA	0	NA	NA	0	NA	NA	0	NA	NA	0	NA	NA	0	NA	NA	0	NA	NA	0	NA	NA	0	NA	NA	0
Bacteroides finegoldii	78779	29	3	391	0.00236151	0.00189623	12	5.4e-05	8.34e-05	0	NA	NA	0	NA	NA	0	NA	NA	0	NA	NA	0	NA	NA	0	NA	NA	0	NA	NA	0	NA	NA	0	NA	NA	0	NA	NA	3	2.12e-05	1.47e-05	0	NA	NA	0	NA	NA	0
Bacteroides fragilis	109995	42	90	845	0.00681471	0.00147192	14	0.001343	0.00262723	0	NA	NA	0	NA	NA	0	NA	NA	0	NA	NA	0	NA	NA	0	NA	NA	0	NA	NA	0	NA	NA	0	NA	NA	0	NA	NA	2	4.81e-06	6.81e-06	0	NA	NA	0	NA	NA	0
Bacteroides intestinalis	85260	4	1	4	0.00537334	1.38e-05	1	0	NA	0	NA	NA	0	NA	NA	0	NA	NA	0	NA	NA	0	NA	NA	0	NA	NA	0	NA	NA	0	NA	NA	0	NA	NA	0	NA	NA	1	2.35e-05	NA	0	NA	NA	0	NA	NA	0
Bacteroides massiliensis	82530	36	3	611	0.0037848	0.00128029	15	3.23e-06	5.55e-06	0	NA	NA	0	NA	NA	0	NA	NA	0	NA	NA	0	NA	NA	0	NA	NA	0	NA	NA	0	NA	NA	0	NA	NA	0	NA	NA	4	3.03e-06	6.06e-06	0	NA	NA	0	NA	NA	0
Bacteroides ovatus	24327	92	3	4035	0.00496801	0.00249076	49	0.00140878	0.00236237	0	NA	NA	0	NA	NA	0	NA	NA	0	NA	NA	0	NA	NA	0	NA	NA	0	NA	NA	0	NA	NA	0	NA	NA	0	NA	NA	11	0.000291742	0.000264451	0	NA	NA	0	NA	NA	0
Bacteroides pectinophilus	100648	2	1	1	0.00681803	NA	0	NA	NA	0	NA	NA	0	NA	NA	0	NA	NA	0	NA	NA	0	NA	NA	0	NA	NA	0	NA	NA	0	NA	NA	0	NA	NA	0	NA	NA	0	NA	NA	0	NA	NA	0	NA	NA	0
Bacteroides salyersiae	57299	10	3	44	0.00401184	0.00147174	1	3.49e-05	NA	0	NA	NA	0	NA	NA	0	NA	NA	0	NA	NA	0	NA	NA	0	NA	NA	0	NA	NA	0	NA	NA	0	NA	NA	0	NA	NA	0	NA	NA	0	NA	NA	0	NA	NA	0
Bacteroides sp 1 1 30	143732	3	1	0	NA	NA	3	1.86e-05	4.02e-06	0	NA	NA	0	NA	NA	0	NA	NA	0	NA	NA	0	NA	NA	0	NA	NA	0	NA	NA	0	NA	NA	0	NA	NA	0	NA	NA	0	NA	NA	0	NA	NA	0	NA	NA	0
Bacteroides stercoris	59348	61	2	1786	0.00847456	0.0034127	39	1.43e-05	2.69e-05	0	NA	NA	0	NA	NA	0	NA	NA	0	NA	NA	0	NA	NA	0	NA	NA	0	NA	NA	0	NA	NA	0	NA	NA	0	NA	NA	5	0	0	0	NA	NA	0	NA	NA	0
Bacteroides thetaiotaomicron	85644	78	4	2951	0.0062248	0.00358688	39	7.36e-06	2.89e-05	0	NA	NA	0	NA	NA	0	NA	NA	0	NA	NA	0	NA	NA	0	NA	NA	0	NA	NA	0	NA	NA	0	NA	NA	0	NA	NA	13	8.42e-06	1.87e-05	0	NA	NA	0	NA	NA	0
Bacteroides uniformis	51396	69	3	2307	0.00877665	0.00335182	32	0.000358659	0.000742482	0	NA	NA	0	NA	NA	0	NA	NA	0	NA	NA	0	NA	NA	0	NA	NA	0	NA	NA	0	NA	NA	0	NA	NA	0	NA	NA	7	0.000172424	0.000181095	0	NA	NA	0	NA	NA	0
Bacteroides vulgatus	59405	9	1	34	0.0034853	0.000570349	2	0.000556039	2.38e-05	0	NA	NA	0	NA	NA	0	NA	NA	0	NA	NA	0	NA	NA	0	NA	NA	0	NA	NA	0	NA	NA	0	NA	NA	0	NA	NA	0	NA	NA	0	NA	NA	0	NA	NA	0
Bacteroidetes oral taxon 274	39154	29	1	0	NA	NA	0	NA	NA	343	0.0224842	0.00389445	6	0.0013409	0.00107205	0	NA	NA	0	NA	NA	0	NA	NA	0	NA	NA	0	NA	NA	0	NA	NA	0	NA	NA	0	NA	NA	0	NA	NA	2	0.000755061	0.000923316	0	NA	NA	0
Bifidobacterium adolescentis	63838	12	7	64	0.00651153	0.000648927	1	0.000114031	NA	0	NA	NA	0	NA	NA	0	NA	NA	0	NA	NA	0	NA	NA	0	NA	NA	0	NA	NA	0	NA	NA	0	NA	NA	0	NA	NA	1	0.000541105	NA	0	NA	NA	0	NA	NA	0
Bifidobacterium breve	67176	2	27	0	NA	NA	0	NA	NA	0	NA	NA	0	NA	NA	0	NA	NA	0	NA	NA	0	NA	NA	0	NA	NA	0	NA	NA	0	NA	NA	0	NA	NA	0	NA	NA	0	NA	NA	0	NA	NA	0	NA	NA	0
Bifidobacterium longum	13640	6	29	14	0.00644092	0.000877065	0	NA	NA	0	NA	NA	0	NA	NA	0	NA	NA	0	NA	NA	0	NA	NA	0	NA	NA	0	NA	NA	0	NA	NA	0	NA	NA	0	NA	NA	1	0.00161714	NA	0	NA	NA	0	NA	NA	0
Butyrivibrio crossotus	94465	15	1	97	0.0107344	0.00482809	6	7.94e-05	3.05e-05	0	NA	NA	0	NA	NA	0	NA	NA	0	NA	NA	0	NA	NA	0	NA	NA	0	NA	NA	0	NA	NA	0	NA	NA	0	NA	NA	2	7.94e-05	2.25e-05	0	NA	NA	0	NA	NA	0
Campylobacter showae	29918	19	1	0	NA	NA	0	NA	NA	28	0.0585705	0.0085468	0	NA	NA	0	NA	NA	0	NA	NA	53	0.0430296	0.00988275	2	0.0319575	0.025147	0	NA	NA	0	NA	NA	0	NA	NA	0	NA	NA	0	NA	NA	0	NA	NA	0	NA	NA	0
candidate division TM7 single cell isolate TM7b	21240	3	1	0	NA	NA	0	NA	NA	1	0.0206721	NA	0	NA	NA	0	NA	NA	0	NA	NA	0	NA	NA	0	NA	NA	0	NA	NA	0	NA	NA	0	NA	NA	0	NA	NA	0	NA	NA	0	NA	NA	0	NA	NA	0
candidate division TM7 single cell isolate TM7c	55150	4	1	0	NA	NA	0	NA	NA	5	0.0212951	0.00033403	1	0.000871699	NA	0	NA	NA	0	NA	NA	0	NA	NA	0	NA	NA	0	NA	NA	0	NA	NA	0	NA	NA	0	NA	NA	0	NA	NA	0	NA	NA	0	NA	NA	0
Capnocytophaga sp CM59	55502	2	1	0	NA	NA	0	NA	NA	0	NA	NA	1	0.00148126	NA	0	NA	NA	0	NA	NA	0	NA	NA	0	NA	NA	0	NA	NA	0	NA	NA	0	NA	NA	0	NA	NA	0	NA	NA	0	NA	NA	0	NA	NA	0
Capnocytophaga sp oral taxon 329	50082	28	1	0	NA	NA	0	NA	NA	323	0.0318643	0.00376551	2	0.0133425	0.0187562	0	NA	NA	0	NA	NA	0	NA	NA	0	NA	NA	0	NA	NA	0	NA	NA	0	NA	NA	0	NA	NA	0	NA	NA	0	NA	NA	0	NA	NA	0
Cardiobacterium hominis	46915	11	1	0	NA	NA	0	NA	NA	42	0.0160314	0.00256794	3	0.0104522	0.00759195	0	NA	NA	0	NA	NA	0	NA	NA	0	NA	NA	0	NA	NA	0	NA	NA	0	NA	NA	0	NA	NA	0	NA	NA	0	NA	NA	0	NA	NA	0
Clostridium sp L2 50	94076	4	1	5	0.0121633	0.000234846	0	NA	NA	0	NA	NA	0	NA	NA	0	NA	NA	0	NA	NA	0	NA	NA	0	NA	NA	0	NA	NA	0	NA	NA	0	NA	NA	0	NA	NA	1	3.19e-05	NA	0	NA	NA	0	NA	NA	0
Corynebacterium accolens	18725	18	2	0	NA	NA	0	NA	NA	0	NA	NA	0	NA	NA	151	0.0301227	0.00818384	2	0.00895262	0.00978263	0	NA	NA	0	NA	NA	0	NA	NA	0	NA	NA	0	NA	NA	0	NA	NA	0	NA	NA	0	NA	NA	0	NA	NA	0
Corynebacterium durum	25702	113	1	0	NA	NA	0	NA	NA	5854	0.0168951	0.00384276	28	0.00385258	0.00363109	0	NA	NA	0	NA	NA	0	NA	NA	0	NA	NA	0	NA	NA	0	NA	NA	0	NA	NA	0	NA	NA	0	NA	NA	4	0.00187689	0.00178759	0	NA	NA	0
Corynebacterium kroppenstedtii	109981	2	3	0	NA	NA	0	NA	NA	0	NA	NA	0	NA	NA	0	NA	NA	0	NA	NA	0	NA	NA	0	NA	NA	0	NA	NA	0	NA	NA	0	NA	NA	0	NA	NA	0	NA	NA	0	NA	NA	0	NA	NA	0
Corynebacterium matruchotii	21334	266	2	0	NA	NA	0	NA	NA	31226	0.0209791	0.00753421	129	0.00237895	0.00615091	0	NA	NA	0	NA	NA	0	NA	NA	0	NA	NA	0	NA	NA	0	NA	NA	0	NA	NA	0	NA	NA	0	NA	NA	20	0.000373328	0.000527198	0	NA	NA	0
Corynebacterium propinquum	77964	2	1	0	NA	NA	0	NA	NA	0	NA	NA	0	NA	NA	0	NA	NA	1	0.000192452	NA	0	NA	NA	0	NA	NA	0	NA	NA	0	NA	NA	0	NA	NA	0	NA	NA	0	NA	NA	0	NA	NA	0	NA	NA	0
Dialister invisus	62019	20	1	182	0.0148432	0.00408986	7	0.00119137	0.00313785	0	NA	NA	0	NA	NA	0	NA	NA	0	NA	NA	0	NA	NA	0	NA	NA	0	NA	NA	0	NA	NA	0	NA	NA	0	NA	NA	1	1.61e-05	NA	0	NA	NA	0	NA	NA	0
Dialister succinatiphilus	108668	3	1	0	NA	NA	1	0.000257766	NA	0	NA	NA	0	NA	NA	0	NA	NA	0	NA	NA	0	NA	NA	0	NA	NA	0	NA	NA	0	NA	NA	0	NA	NA	0	NA	NA	0	NA	NA	0	NA	NA	0	NA	NA	0
Dorea formicigenerans	15416	2	2	1	0.00828233	NA	0	NA	NA	0	NA	NA	0	NA	NA	0	NA	NA	0	NA	NA	0	NA	NA	0	NA	NA	0	NA	NA	0	NA	NA	0	NA	NA	0	NA	NA	0	NA	NA	0	NA	NA	0	NA	NA	0
Escherichia coli	9639	4	2704	5	0.0212735	0.0127007	1	0.0300254	NA	0	NA	NA	0	NA	NA	0	NA	NA	0	NA	NA	0	NA	NA	0	NA	NA	0	NA	NA	0	NA	NA	0	NA	NA	0	NA	NA	0	NA	NA	0	NA	NA	0	NA	NA	0
Eubacterium eligens	106299	2	1	1	0.0105068	NA	0	NA	NA	0	NA	NA	0	NA	NA	0	NA	NA	0	NA	NA	0	NA	NA	0	NA	NA	0	NA	NA	0	NA	NA	0	NA	NA	0	NA	NA	0	NA	NA	0	NA	NA	0	NA	NA	0
Eubacterium rectale	61740	99	3	4806	0.0182433	0.00354299	34	0.00227076	0.00463174	0	NA	NA	0	NA	NA	0	NA	NA	0	NA	NA	0	NA	NA	0	NA	NA	0	NA	NA	0	NA	NA	0	NA	NA	0	NA	NA	11	0.000196948	0.000201339	0	NA	NA	0	NA	NA	0
Eubacterium siraeum	37044	50	4	1201	0.0171	0.0108422	19	4.97e-05	5.85e-05	0	NA	NA	0	NA	NA	0	NA	NA	0	NA	NA	0	NA	NA	0	NA	NA	0	NA	NA	0	NA	NA	0	NA	NA	0	NA	NA	5	7.56e-05	6.16e-05	0	NA	NA	0	NA	NA	0
Fusobacterium nucleatum	60504	84	27	0	NA	NA	0	NA	NA	2399	0.0339709	0.00784857	14	0.026204	0.0072267	0	NA	NA	0	NA	NA	3	0.0554403	0.0128807	0	NA	NA	1	0.0445633	NA	0	NA	NA	0	NA	NA	0	NA	NA	0	NA	NA	2	0.0117969	0.000512631	0	NA	NA	0
Fusobacterium periodonticum	28757	122	2	0	NA	NA	0	NA	NA	1	0.0217479	NA	0	NA	NA	0	NA	NA	0	NA	NA	6186	0.0223845	0.00422175	24	0.0140588	0.00607248	0	NA	NA	0	NA	NA	0	NA	NA	0	NA	NA	0	NA	NA	0	NA	NA	0	NA	NA	6
Gemella haemolysans	16343	28	2	0	NA	NA	0	NA	NA	1	0.0625794	NA	0	NA	NA	0	NA	NA	0	NA	NA	0	NA	NA	0	NA	NA	228	0.0430038	0.0120215	2	0.00864432	0.00129025	0	NA	NA	0	NA	NA	0	NA	NA	0	NA	NA	0	NA	NA	0
Gemella sanguinis	21207	78	2	0	NA	NA	0	NA	NA	0	NA	NA	0	NA	NA	0	NA	NA	0	NA	NA	2830	0.0213575	0.00652121	15	0.00705365	0.00602636	0	NA	NA	0	NA	NA	0	NA	NA	0	NA	NA	0	NA	NA	0	NA	NA	0	NA	NA	5
Granulicatella elegans	41975	9	1	0	NA	NA	0	NA	NA	0	NA	NA	0	NA	NA	0	NA	NA	0	NA	NA	0	NA	NA	0	NA	NA	6	0.0405341	0.0107172	0	NA	NA	0	NA	NA	0	NA	NA	0	NA	NA	0	NA	NA	0	NA	NA	0
Haemophilus haemolyticus	73807	2	1	0	NA	NA	0	NA	NA	0	NA	NA	0	NA	NA	0	NA	NA	0	NA	NA	0	NA	NA	0	NA	NA	0	NA	NA	0	NA	NA	0	NA	NA	0	NA	NA	0	NA	NA	0	NA	NA	0	NA	NA	0
Haemophilus parainfluenzae	49837	618	13	1	0.0364356	NA	0	NA	NA	31728	0.0365296	0.00782739	134	0.0197439	0.0142657	0	NA	NA	0	NA	NA	20595	0.043373	0.00753718	92	0.0228637	0.0122108	8981	0.0441386	0.00981353	50	0.021737	0.0148399	0	NA	NA	0	NA	NA	0	NA	NA	16	0.00284348	0.00174495	0	NA	NA	19
Kingella denitrificans	41811	3	1	0	NA	NA	0	NA	NA	3	0.0232423	0.000624835	0	NA	NA	0	NA	NA	0	NA	NA	0	NA	NA	0	NA	NA	0	NA	NA	0	NA	NA	0	NA	NA	0	NA	NA	0	NA	NA	0	NA	NA	0	NA	NA	0
Kingella oralis	16235	18	1	0	NA	NA	0	NA	NA	152	0.0204653	0.00563615	1	0.00577841	NA	0	NA	NA	0	NA	NA	0	NA	NA	0	NA	NA	0	NA	NA	0	NA	NA	0	NA	NA	0	NA	NA	0	NA	NA	0	NA	NA	0	NA	NA	0
Lachnospiraceae bacterium 1 1 57FAA	5032	2	1	1	0.000198807	NA	0	NA	NA	0	NA	NA	0	NA	NA	0	NA	NA	0	NA	NA	0	NA	NA	0	NA	NA	0	NA	NA	0	NA	NA	0	NA	NA	0	NA	NA	0	NA	NA	0	NA	NA	0	NA	NA	0
Lachnospiraceae bacterium 8 1 57FAA	514	9	1	35	0	0	0	NA	NA	0	NA	NA	0	NA	NA	0	NA	NA	0	NA	NA	0	NA	NA	0	NA	NA	0	NA	NA	0	NA	NA	0	NA	NA	0	NA	NA	1	0	NA	0	NA	NA	0	NA	NA	0
Lactobacillus crispatus	19969	86	9	0	NA	NA	0	NA	NA	0	NA	NA	0	NA	NA	0	NA	NA	0	NA	NA	0	NA	NA	0	NA	NA	0	NA	NA	0	NA	NA	2716	0.00249801	0.0012932	52	9.36e-05	0.000368115	0	NA	NA	0	NA	NA	0	NA	NA	0
Lactobacillus gasseri	29830	9	12	0	NA	NA	0	NA	NA	0	NA	NA	0	NA	NA	0	NA	NA	0	NA	NA	0	NA	NA	0	NA	NA	0	NA	NA	0	NA	NA	34	0.00341867	0.00301216	2	6.71e-05	4.74e-05	0	NA	NA	0	NA	NA	0	NA	NA	0
Lactobacillus iners	41309	48	13	0	NA	NA	0	NA	NA	0	NA	NA	0	NA	NA	0	NA	NA	0	NA	NA	0	NA	NA	0	NA	NA	0	NA	NA	0	NA	NA	806	0.0117025	0.00195672	11	0.0013704	0.00433105	0	NA	NA	0	NA	NA	0	NA	NA	0
Lactobacillus jensenii	42931	13	11	0	NA	NA	0	NA	NA	0	NA	NA	0	NA	NA	0	NA	NA	0	NA	NA	0	NA	NA	0	NA	NA	0	NA	NA	0	NA	NA	63	0.0387871	0.0331487	2	1.16e-05	1.65e-05	0	NA	NA	0	NA	NA	0	NA	NA	0
Leptotrichia buccalis	55448	3	1	0	NA	NA	0	NA	NA	2	0.01119	0.00203806	1	0.00626972	NA	0	NA	NA	0	NA	NA	0	NA	NA	0	NA	NA	0	NA	NA	0	NA	NA	0	NA	NA	0	NA	NA	0	NA	NA	0	NA	NA	0	NA	NA	0
Leptotrichia sp oral taxon 215	67841	4	1	0	NA	NA	0	NA	NA	0	NA	NA	0	NA	NA	0	NA	NA	0	NA	NA	6	0.0223214	0.00332446	0	NA	NA	0	NA	NA	0	NA	NA	0	NA	NA	0	NA	NA	0	NA	NA	0	NA	NA	0	NA	NA	0
Leptotrichia wadei	43777	4	2	0	NA	NA	0	NA	NA	1	0.0127898	NA	0	NA	NA	0	NA	NA	0	NA	NA	0	NA	NA	0	NA	NA	0	NA	NA	0	NA	NA	0	NA	NA	0	NA	NA	0	NA	NA	0	NA	NA	0	NA	NA	0
Megasphaera genomosp type 1	77783	2	1	0	NA	NA	0	NA	NA	0	NA	NA	0	NA	NA	0	NA	NA	0	NA	NA	0	NA	NA	0	NA	NA	0	NA	NA	0	NA	NA	1	0.006494	NA	0	NA	NA	0	NA	NA	0	NA	NA	0	NA	NA	0
Megasphaera micronuciformis	41707	70	1	0	NA	NA	0	NA	NA	0	NA	NA	0	NA	NA	0	NA	NA	0	NA	NA	2184	0.0151678	0.00229231	24	0.00765299	0.00465859	0	NA	NA	0	NA	NA	0	NA	NA	0	NA	NA	0	NA	NA	0	NA	NA	0	NA	NA	3
Megasphaera sp UPII 135 E	119054	2	1	0	NA	NA	0	NA	NA	0	NA	NA	0	NA	NA	0	NA	NA	0	NA	NA	0	NA	NA	0	NA	NA	0	NA	NA	0	NA	NA	0	NA	NA	0	NA	NA	0	NA	NA	0	NA	NA	0	NA	NA	0
Megasphaera sp UPII 199 6	68580	2	1	0	NA	NA	0	NA	NA	0	NA	NA	0	NA	NA	0	NA	NA	0	NA	NA	0	NA	NA	0	NA	NA	0	NA	NA	0	NA	NA	0	NA	NA	0	NA	NA	0	NA	NA	0	NA	NA	0	NA	NA	0
Mycoplasma hominis	147815	2	10	0	NA	NA	0	NA	NA	0	NA	NA	0	NA	NA	0	NA	NA	0	NA	NA	0	NA	NA	0	NA	NA	0	NA	NA	0	NA	NA	0	NA	NA	0	NA	NA	0	NA	NA	0	NA	NA	0	NA	NA	0
Mycoplasma orale	54027	2	1	0	NA	NA	0	NA	NA	0	NA	NA	0	NA	NA	0	NA	NA	0	NA	NA	1	0.0304752	NA	0	NA	NA	0	NA	NA	0	NA	NA	0	NA	NA	0	NA	NA	0	NA	NA	0	NA	NA	0	NA	NA	0
Neisseria elongata	30111	8	2	0	NA	NA	0	NA	NA	27	0.0275598	0.004657	1	0.0299077	NA	0	NA	NA	0	NA	NA	0	NA	NA	0	NA	NA	0	NA	NA	0	NA	NA	0	NA	NA	0	NA	NA	0	NA	NA	0	NA	NA	0	NA	NA	0
Neisseria flavescens	2818	67	2	0	NA	NA	0	NA	NA	295	0.0207872	0.00466293	4	0.00175533	0.00193862	0	NA	NA	0	NA	NA	769	0.045811	0.00915234	8	0.0127664	0.0123852	0	NA	NA	0	NA	NA	0	NA	NA	0	NA	NA	0	NA	NA	1	0	NA	0	NA	NA	3
Neisseria sicca	17443	7	0	0	NA	NA	0	NA	NA	20	0.0262681	0.00829924	1	0.000344234	NA	0	NA	NA	0	NA	NA	0	NA	NA	0	NA	NA	0	NA	NA	0	NA	NA	0	NA	NA	0	NA	NA	0	NA	NA	0	NA	NA	0	NA	NA	0
Neisseria sp oral taxon 014	51212	5	1	0	NA	NA	0	NA	NA	7	0.0175292	0.00105958	2	4.88e-05	1.38e-05	0	NA	NA	0	NA	NA	0	NA	NA	0	NA	NA	0	NA	NA	0	NA	NA	0	NA	NA	0	NA	NA	0	NA	NA	1	7.81e-05	NA	0	NA	NA	0
Odoribacter laneus	132870	8	1	24	0.00174707	0.00176546	4	9.41e-06	9.47e-06	0	NA	NA	0	NA	NA	0	NA	NA	0	NA	NA	0	NA	NA	0	NA	NA	0	NA	NA	0	NA	NA	0	NA	NA	0	NA	NA	0	NA	NA	0	NA	NA	0	NA	NA	0
Odoribacter splanchnicus	19161	72	1	2516	0.00410312	0.000823073	31	0.000141621	0.000331488	0	NA	NA	0	NA	NA	0	NA	NA	0	NA	NA	0	NA	NA	0	NA	NA	0	NA	NA	0	NA	NA	0	NA	NA	0	NA	NA	9	8.7e-05	0.000107677	0	NA	NA	0	NA	NA	0
Oribacterium sinus	31327	38	1	0	NA	NA	0	NA	NA	0	NA	NA	0	NA	NA	0	NA	NA	0	NA	NA	663	0.0261394	0.00451855	3	0.0056947	0.00417303	0	NA	NA	0	NA	NA	0	NA	NA	0	NA	NA	0	NA	NA	0	NA	NA	0	NA	NA	0
Parabacteroides distasonis	87922	20	1	169	0.000771217	0.00149591	16	3.48e-05	2.37e-05	0	NA	NA	0	NA	NA	0	NA	NA	0	NA	NA	0	NA	NA	0	NA	NA	0	NA	NA	0	NA	NA	0	NA	NA	0	NA	NA	5	4.09e-05	1.9e-05	0	NA	NA	0	NA	NA	0
Parabacteroides johnsonii	59549	12	2	62	0.00491624	0.00217096	4	2.94e-05	2.52e-05	0	NA	NA	0	NA	NA	0	NA	NA	0	NA	NA	0	NA	NA	0	NA	NA	0	NA	NA	0	NA	NA	0	NA	NA	0	NA	NA	0	NA	NA	0	NA	NA	0	NA	NA	0
Parabacteroides merdae	22945	140	3	9639	0.00492634	0.002113	76	6.02e-05	6.75e-05	0	NA	NA	0	NA	NA	0	NA	NA	0	NA	NA	0	NA	NA	0	NA	NA	0	NA	NA	0	NA	NA	0	NA	NA	0	NA	NA	15	6.39e-05	4.62e-05	0	NA	NA	0	NA	NA	0
Porphyromonas sp oral taxon 278	52232	10	1	0	NA	NA	0	NA	NA	43	0.0342319	0.00270184	1	9.57e-05	NA	0	NA	NA	0	NA	NA	0	NA	NA	0	NA	NA	0	NA	NA	0	NA	NA	0	NA	NA	0	NA	NA	0	NA	NA	1	7.66e-05	NA	0	NA	NA	0
Porphyromonas sp oral taxon 279	85162	230	1	0	NA	NA	0	NA	NA	5214	0.0317877	0.00389322	32	0.00796674	0.0112037	0	NA	NA	0	NA	NA	5621	0.0383053	0.00519999	41	0.0104128	0.0111351	36	0.0419754	0.0071533	0	NA	NA	0	NA	NA	0	NA	NA	0	NA	NA	7	0.00161992	0.00209199	0	NA	NA	9
Prevotella amnii	110395	6	4	0	NA	NA	0	NA	NA	0	NA	NA	0	NA	NA	0	NA	NA	0	NA	NA	0	NA	NA	0	NA	NA	0	NA	NA	0	NA	NA	12	0.0151749	0.000562314	3	1.81e-05	1.57e-05	0	NA	NA	0	NA	NA	0	NA	NA	0
Prevotella bivia	98594	2	4	0	NA	NA	0	NA	NA	0	NA	NA	0	NA	NA	0	NA	NA	0	NA	NA	0	NA	NA	0	NA	NA	0	NA	NA	0	NA	NA	1	0.00740054	NA	0	NA	NA	0	NA	NA	0	NA	NA	0	NA	NA	0
Prevotella histicola	61736	77	2	0	NA	NA	0	NA	NA	0	NA	NA	0	NA	NA	0	NA	NA	0	NA	NA	2533	0.0177018	0.00362651	20	0.000928182	0.00384289	0	NA	NA	0	NA	NA	0	NA	NA	0	NA	NA	0	NA	NA	0	NA	NA	0	NA	NA	3
Prevotella maculosa	18656	3	3	0	NA	NA	0	NA	NA	1	0.0238362	NA	0	NA	NA	0	NA	NA	0	NA	NA	0	NA	NA	0	NA	NA	0	NA	NA	0	NA	NA	0	NA	NA	0	NA	NA	0	NA	NA	0	NA	NA	0	NA	NA	0
Prevotella melaninogenica	35404	288	2	0	NA	NA	0	NA	NA	1	0.0418701	NA	0	NA	NA	0	NA	NA	0	NA	NA	36420	0.0248377	0.00351621	143	0.00791593	0.00907508	0	NA	NA	0	NA	NA	0	NA	NA	0	NA	NA	0	NA	NA	0	NA	NA	0	NA	NA	22
Prevotella micans	76862	2	3	0	NA	NA	0	NA	NA	1	0.00968443	NA	0	NA	NA	0	NA	NA	0	NA	NA	0	NA	NA	0	NA	NA	0	NA	NA	0	NA	NA	0	NA	NA	0	NA	NA	0	NA	NA	0	NA	NA	0	NA	NA	0
Prevotella nanceiensis	38598	94	2	0	NA	NA	0	NA	NA	0	NA	NA	0	NA	NA	0	NA	NA	0	NA	NA	3538	0.0237042	0.00319109	26	0.00917519	0.0100631	0	NA	NA	0	NA	NA	0	NA	NA	0	NA	NA	0	NA	NA	0	NA	NA	0	NA	NA	6
Prevotella nigrescens	25175	13	3	0	NA	NA	0	NA	NA	43	0.00885742	0.000920607	0	NA	NA	0	NA	NA	0	NA	NA	0	NA	NA	0	NA	NA	0	NA	NA	0	NA	NA	0	NA	NA	0	NA	NA	0	NA	NA	2	3.97e-05	5.62e-05	0	NA	NA	0
Prevotella oris	11400	5	3	0	NA	NA	0	NA	NA	6	0.0162743	0.00157618	0	NA	NA	0	NA	NA	0	NA	NA	0	NA	NA	0	NA	NA	0	NA	NA	0	NA	NA	0	NA	NA	0	NA	NA	0	NA	NA	0	NA	NA	0	NA	NA	0
Prevotella oulorum	58853	2	1	0	NA	NA	0	NA	NA	0	NA	NA	0	NA	NA	0	NA	NA	0	NA	NA	0	NA	NA	0	NA	NA	0	NA	NA	0	NA	NA	0	NA	NA	0	NA	NA	0	NA	NA	0	NA	NA	0	NA	NA	0
Prevotella pallens	24389	73	1	0	NA	NA	0	NA	NA	0	NA	NA	0	NA	NA	0	NA	NA	0	NA	NA	2265	0.0114255	0.00144021	11	0.00129751	0.00378122	0	NA	NA	0	NA	NA	0	NA	NA	0	NA	NA	0	NA	NA	0	NA	NA	0	NA	NA	2
Prevotella pleuritidis	22574	4	2	0	NA	NA	0	NA	NA	0	NA	NA	1	0	NA	0	NA	NA	0	NA	NA	0	NA	NA	0	NA	NA	0	NA	NA	0	NA	NA	0	NA	NA	0	NA	NA	0	NA	NA	0	NA	NA	0	NA	NA	0
Prevotella salivae	37302	38	1	0	NA	NA	0	NA	NA	0	NA	NA	0	NA	NA	0	NA	NA	0	NA	NA	585	0.0210143	0.00172844	9	0.00534219	0.00449026	0	NA	NA	0	NA	NA	0	NA	NA	0	NA	NA	0	NA	NA	0	NA	NA	0	NA	NA	1
Prevotella sp C561	53646	3	1	0	NA	NA	0	NA	NA	0	NA	NA	0	NA	NA	0	NA	NA	0	NA	NA	1	0.0211829	NA	0	NA	NA	0	NA	NA	0	NA	NA	0	NA	NA	0	NA	NA	0	NA	NA	0	NA	NA	0	NA	NA	0
Propionibacterium acnes	49808	43	79	0	NA	NA	0	NA	NA	0	NA	NA	0	NA	NA	321	0.00232914	0.00106481	2	0.000432549	4.19e-05	0	NA	NA	0	NA	NA	0	NA	NA	0	NA	NA	0	NA	NA	0	NA	NA	0	NA	NA	0	NA	NA	2	9.11e-05	0.000128805	0
Propionibacterium granulosum	82553	14	2	0	NA	NA	0	NA	NA	0	NA	NA	0	NA	NA	0	NA	NA	0	NA	NA	0	NA	NA	0	NA	NA	0	NA	NA	0	NA	NA	0	NA	NA	0	NA	NA	0	NA	NA	0	NA	NA	0	NA	NA	0
Propionibacterium propionicum	17080	24	1	0	NA	NA	0	NA	NA	274	0.0129719	0.00503227	2	0.00938629	0.0111164	0	NA	NA	0	NA	NA	0	NA	NA	0	NA	NA	0	NA	NA	0	NA	NA	0	NA	NA	0	NA	NA	0	NA	NA	0	NA	NA	0	NA	NA	0
Propionibacterium sp 434 HC2	603	49	1	0	NA	NA	0	NA	NA	0	NA	NA	0	NA	NA	53	0.00473331	0.00479791	2	0.00591087	0.00835923	0	NA	NA	0	NA	NA	0	NA	NA	0	NA	NA	0	NA	NA	0	NA	NA	0	NA	NA	0	NA	NA	0	NA	NA	0
Propionibacterium sp KPL1844	63445	2	1	0	NA	NA	0	NA	NA	0	NA	NA	0	NA	NA	0	NA	NA	0	NA	NA	0	NA	NA	0	NA	NA	0	NA	NA	0	NA	NA	0	NA	NA	0	NA	NA	0	NA	NA	0	NA	NA	0	NA	NA	0
Propionibacterium sp KPL1854	550	3	1	0	NA	NA	0	NA	NA	0	NA	NA	0	NA	NA	0	NA	NA	0	NA	NA	0	NA	NA	0	NA	NA	0	NA	NA	0	NA	NA	0	NA	NA	0	NA	NA	0	NA	NA	0	NA	NA	0	NA	NA	0
Propionibacterium sp KPL2008	321	13	1	0	NA	NA	0	NA	NA	0	NA	NA	0	NA	NA	0	NA	NA	0	NA	NA	0	NA	NA	0	NA	NA	0	NA	NA	0	NA	NA	0	NA	NA	0	NA	NA	0	NA	NA	0	NA	NA	0	NA	NA	0
Roseburia hominis	42259	4	1	6	0.0116041	0.00149583	0	NA	NA	0	NA	NA	0	NA	NA	0	NA	NA	0	NA	NA	0	NA	NA	0	NA	NA	0	NA	NA	0	NA	NA	0	NA	NA	0	NA	NA	0	NA	NA	0	NA	NA	0	NA	NA	0
Roseburia intestinalis	63862	29	3	398	0.00802308	0.00149519	6	0.00152361	0.00368557	0	NA	NA	0	NA	NA	0	NA	NA	0	NA	NA	0	NA	NA	0	NA	NA	0	NA	NA	0	NA	NA	0	NA	NA	0	NA	NA	2	2.37e-05	1.12e-05	0	NA	NA	0	NA	NA	0
Roseburia inulinivorans	62640	6	1	11	0.0141635	0.0017294	3	0.00381771	0.00322328	0	NA	NA	0	NA	NA	0	NA	NA	0	NA	NA	0	NA	NA	0	NA	NA	0	NA	NA	0	NA	NA	0	NA	NA	0	NA	NA	1	0.00280664	NA	0	NA	NA	0	NA	NA	0
Rothia aeria	62858	148	2	0	NA	NA	0	NA	NA	10240	0.0193096	0.0032758	49	0.00452783	0.00528437	0	NA	NA	0	NA	NA	0	NA	NA	0	NA	NA	0	NA	NA	0	NA	NA	0	NA	NA	0	NA	NA	0	NA	NA	7	0.000847147	0.000669772	0	NA	NA	0
Rothia dentocariosa	145248	264	5	0	NA	NA	0	NA	NA	26443	0.0214912	0.00443419	107	0.0095412	0.00717978	0	NA	NA	0	NA	NA	0	NA	NA	0	NA	NA	246	0.0203413	0.00433594	6	0.00720487	0.00580719	0	NA	NA	0	NA	NA	0	NA	NA	15	0.00350584	0.00229501	0	NA	NA	0
Rothia mucilaginosa	25716	361	16	0	NA	NA	0	NA	NA	10	0.0258267	0.0108997	0	NA	NA	0	NA	NA	0	NA	NA	40554	0.027743	0.0053973	174	0.0123534	0.00897539	1684	0.0133675	0.00763693	21	0.00191089	0.0037208	0	NA	NA	0	NA	NA	0	NA	NA	0	NA	NA	0	NA	NA	27
Ruminococcus bromii	84929	17	1	132	0.0153966	0.00317212	3	5.89e-05	1.18e-05	0	NA	NA	0	NA	NA	0	NA	NA	0	NA	NA	0	NA	NA	0	NA	NA	0	NA	NA	0	NA	NA	0	NA	NA	0	NA	NA	1	9.42e-05	NA	0	NA	NA	0	NA	NA	0
Ruminococcus gnavus	33995	5	3	9	0.00573184	0.00156616	1	0.000117686	NA	0	NA	NA	0	NA	NA	0	NA	NA	0	NA	NA	0	NA	NA	0	NA	NA	0	NA	NA	0	NA	NA	0	NA	NA	0	NA	NA	0	NA	NA	0	NA	NA	0	NA	NA	0
Ruminococcus lactaris	30644	5	2	10	0.0049031	0.000877295	0	NA	NA	0	NA	NA	0	NA	NA	0	NA	NA	0	NA	NA	0	NA	NA	0	NA	NA	0	NA	NA	0	NA	NA	0	NA	NA	0	NA	NA	0	NA	NA	0	NA	NA	0	NA	NA	0
Ruminococcus torques	271	31	2	454	0	0	6	0	0	0	NA	NA	0	NA	NA	0	NA	NA	0	NA	NA	0	NA	NA	0	NA	NA	0	NA	NA	0	NA	NA	0	NA	NA	0	NA	NA	5	0	0	0	NA	NA	0	NA	NA	0
Selenomonas noxia	10666	51	2	0	NA	NA	0	NA	NA	1216	0.0105867	0.00207472	7	0.00260162	0.00463476	0	NA	NA	0	NA	NA	0	NA	NA	0	NA	NA	0	NA	NA	0	NA	NA	0	NA	NA	0	NA	NA	0	NA	NA	2	4.69e-05	6.63e-05	0	NA	NA	0
Staphylococcus epidermidis	16620	31	240	0	NA	NA	0	NA	NA	0	NA	NA	0	NA	NA	10	0.00480984	0.00142926	0	NA	NA	0	NA	NA	0	NA	NA	0	NA	NA	0	NA	NA	0	NA	NA	0	NA	NA	0	NA	NA	0	NA	NA	0	NA	NA	0
Streptococcus australis	28060	53	2	0	NA	NA	0	NA	NA	0	NA	NA	0	NA	NA	0	NA	NA	0	NA	NA	1201	0.037442	0.00747349	19	0.0118591	0.00887424	3	0.0393517	0.00477256	0	NA	NA	0	NA	NA	0	NA	NA	0	NA	NA	0	NA	NA	0	NA	NA	5
Streptococcus infantis	24105	236	4	0	NA	NA	0	NA	NA	0	NA	NA	0	NA	NA	0	NA	NA	0	NA	NA	24637	0.0228832	0.00673087	102	0.0137329	0.00549957	18	0.0283971	0.0101371	3	0.0108079	0.00633859	0	NA	NA	0	NA	NA	0	NA	NA	0	NA	NA	0	NA	NA	14
Streptococcus intermedius	70242	2	7	0	NA	NA	0	NA	NA	1	0.00928397	NA	0	NA	NA	0	NA	NA	0	NA	NA	0	NA	NA	0	NA	NA	0	NA	NA	0	NA	NA	0	NA	NA	0	NA	NA	0	NA	NA	0	NA	NA	0	NA	NA	0
Streptococcus mutans	15512	14	129	0	NA	NA	0	NA	NA	53	0.00575405	0.00109405	1	0	NA	0	NA	NA	0	NA	NA	0	NA	NA	0	NA	NA	0	NA	NA	0	NA	NA	0	NA	NA	0	NA	NA	0	NA	NA	1	0	NA	0	NA	NA	0
Streptococcus parasanguinis	13340	289	23	0	NA	NA	0	NA	NA	10	0.0340654	0.00367805	0	NA	NA	0	NA	NA	0	NA	NA	36660	0.0253002	0.0057336	169	0.0130427	0.00787804	1	0.033939	NA	0	NA	NA	0	NA	NA	0	NA	NA	0	NA	NA	0	NA	NA	0	NA	NA	27
Streptococcus salivarius	30832	285	13	0	NA	NA	0	NA	NA	1	0.0245204	NA	0	NA	NA	0	NA	NA	0	NA	NA	36932	0.0259334	0.00567265	171	0.0123721	0.0075145	0	NA	NA	0	NA	NA	0	NA	NA	0	NA	NA	0	NA	NA	0	NA	NA	0	NA	NA	25
Streptococcus sanguinis	90570	241	23	0	NA	NA	0	NA	NA	22679	0.0400469	0.00656501	95	0.0172558	0.0127235	0	NA	NA	0	NA	NA	0	NA	NA	0	NA	NA	78	0.0401238	0.00496454	0	NA	NA	0	NA	NA	0	NA	NA	0	NA	NA	17	0.00425368	0.00284751	0	NA	NA	0
Streptococcus sp GMD4S	1694	5	1	0	NA	NA	0	NA	NA	9	0.0598831	0.00706687	1	0.0138307	NA	0	NA	NA	0	NA	NA	0	NA	NA	0	NA	NA	0	NA	NA	0	NA	NA	0	NA	NA	0	NA	NA	0	NA	NA	0	NA	NA	0	NA	NA	0
Streptococcus sp SK140	50174	2	1	0	NA	NA	0	NA	NA	0	NA	NA	0	NA	NA	0	NA	NA	0	NA	NA	1	0.0240138	NA	0	NA	NA	0	NA	NA	0	NA	NA	0	NA	NA	0	NA	NA	0	NA	NA	0	NA	NA	0	NA	NA	0
Sutterella wadsworthensis	48494	50	2	1205	0.0118778	0.00701666	16	4e-05	0.000133001	0	NA	NA	0	NA	NA	0	NA	NA	0	NA	NA	0	NA	NA	0	NA	NA	0	NA	NA	0	NA	NA	0	NA	NA	0	NA	NA	4	0	0	0	NA	NA	0	NA	NA	0
Treponema denticola	50270	3	10	0	NA	NA	0	NA	NA	3	0.0227808	0.000568356	0	NA	NA	0	NA	NA	0	NA	NA	0	NA	NA	0	NA	NA	0	NA	NA	0	NA	NA	0	NA	NA	0	NA	NA	0	NA	NA	0	NA	NA	0	NA	NA	0
Treponema maltophilum	46179	3	1	0	NA	NA	0	NA	NA	3	0.0202875	0.000804567	0	NA	NA	0	NA	NA	0	NA	NA	0	NA	NA	0	NA	NA	0	NA	NA	0	NA	NA	0	NA	NA	0	NA	NA	0	NA	NA	0	NA	NA	0	NA	NA	0
Treponema vincentii	50600	3	2	0	NA	NA	0	NA	NA	3	0.0120895	0.00264159	0	NA	NA	0	NA	NA	0	NA	NA	0	NA	NA	0	NA	NA	0	NA	NA	0	NA	NA	0	NA	NA	0	NA	NA	0	NA	NA	0	NA	NA	0	NA	NA	0
Veillonella atypica	58972	232	2	0	NA	NA	0	NA	NA	0	NA	NA	0	NA	NA	1	0.0160893	NA	0	NA	NA	22671	0.0164589	0.00355913	106	0.00808631	0.00381645	0	NA	NA	0	NA	NA	0	NA	NA	0	NA	NA	0	NA	NA	0	NA	NA	0	NA	NA	14
Veillonella dispar	52030	5	1	0	NA	NA	0	NA	NA	0	NA	NA	0	NA	NA	0	NA	NA	0	NA	NA	10	0.041612	0.00434147	0	NA	NA	0	NA	NA	0	NA	NA	0	NA	NA	0	NA	NA	0	NA	NA	0	NA	NA	0	NA	NA	0
Veillonella parvula	68206	175	4	0	NA	NA	0	NA	NA	9681	0.0254238	0.00431621	43	0.0101984	0.00668396	0	NA	NA	0	NA	NA	1	0.0460622	NA	0	NA	NA	165	0.025206	0.0041855	5	0.00884464	0.00270007	0	NA	NA	0	NA	NA	0	NA	NA	6	0.00353824	0.00132917	0	NA	NA	0
Veillonella sp oral taxon 158	42318	6	1	0	NA	NA	0	NA	NA	0	NA	NA	0	NA	NA	0	NA	NA	0	NA	NA	14	0.0233318	0.00513231	1	0.00413745	NA	0	NA	NA	0	NA	NA	0	NA	NA	0	NA	NA	0	NA	NA	0	NA	NA	0	NA	NA	0
Veillonella sp oral taxon 780	39202	9	1	0	NA	NA	0	NA	NA	0	NA	NA	0	NA	NA	0	NA	NA	0	NA	NA	0	NA	NA	0	NA	NA	28	0.0175358	0.00207346	0	NA	NA	0	NA	NA	0	NA	NA	0	NA	NA	0	NA	NA	0	NA	NA	0
[truncated: 54 more columns]

## Sheet: S3
Non-bacterial species	Other species	Site	Odds Ratio	p-value	q-value
Methanobrevibacter smithii	Ruminococcus obeum	Stool	13.3125	2.07797e-06	0.00133965
Propionibacterium phage P101A	Peptoniphilus rhinitidis	Anterior nares	6.96415	2.66068e-06	0.00133965
Propionibacterium phage P100D	Propionibacterium phage P101A	Anterior nares	7.35094	2.88605e-05	0.0096875
Streptococcus phage EJ 1	Gemella haemolysans	Supragingival plaque	4.80674	0.000141717	0.0257753
Streptococcus phage EJ 1	Haemophilus haemolyticus	Supragingival plaque	5.95804	0.000151117	0.0257753
Streptococcus phage EJ 1	Veillonella dispar	Buccal mucosa	0.300625	0.000153577	0.0257753
Streptococcus phage EJ 1	Rothia mucilaginosa	Supragingival plaque	4.90829	0.000191811	0.0275934
Methanobrevibacter smithii	Bifidobacterium adolescentis	Stool	6.38185	0.000434096	0.0546419
Propionibacterium phage P101A	Rothia mucilaginosa	Anterior nares	0.27227	0.00074956	0.0695606
Streptococcus phage EJ 1	Streptococcus gordonii	Buccal mucosa	0.355654	0.000861396	0.0695606
Streptococcus phage EJ 1	Streptococcus mitis oralis pneumoniae	Supragingival plaque	3.92274	0.00091508	0.0695606
Streptococcus phage EJ 1	Streptococcus mitis oralis pneumoniae	Tongue dorsum	5.48887	0.000942437	0.0695606
Streptococcus phage EJ 1	Leptotrichia wadei	Buccal mucosa	0.275619	0.00094934	0.0695606
Methanobrevibacter smithii	Eubacterium hallii	Stool	6.14998	0.00102707	0.0695606
Streptococcus phage EJ 1	Streptococcus infantis	Supragingival plaque	4.39768	0.00103616	0.0695606
Streptococcus phage EJ 1	Granulicatella elegans	Buccal mucosa	2.90664	0.00116189	0.0731264
Propionibacterium phage P101A	Veillonella unclassified	Anterior nares	0.299655	0.00149763	0.0791991
Methanobrevibacter smithii	Collinsella aerofaciens	Stool	5.68563	0.00150136	0.0791991
Propionibacterium phage P101A	Streptococcus salivarius	Anterior nares	0.229926	0.00155784	0.0791991
Methanobrevibacter smithii	Coprococcus catus	Stool	9.07425	0.00158934	0.0791991
Streptococcus phage EJ 1	Prevotella maculosa	Supragingival plaque	0	0.00165162	0.0791991
Methanobrevibacter smithii	Coprococcus comes	Stool	5.51169	0.00199201	0.0885284
Streptococcus phage EJ 1	Haemophilus haemolyticus	Buccal mucosa	4.40816	0.002022	0.0885284
Human herpesvirus 7	Lautropia mirabilis	Buccal mucosa	11.5677	0.00225556	0.0946394
Streptococcus phage EJ 1	Actinomyces oris	Buccal mucosa	0.326695	0.00236182	0.095134
Propionibacterium phage P101A	Bacteroides vulgatus	Anterior nares	0.28397	0.00266168	0.0956888
Streptococcus phage EJ 1	Veillonella atypica	Buccal mucosa	0.391138	0.0026985	0.0956888
Methanobrevibacter smithii	Dorea longicatena	Stool	4.6724	0.00278083	0.0956888
Human herpesvirus 7	Campylobacter showae	Buccal mucosa	5.64448	0.00284184	0.0956888
Human herpesvirus 7	Prevotella intermedia	Buccal mucosa	8.52895	0.00285071	0.0956888
Methanobrevibacter smithii	Dorea formicigenerans	Stool	4.61768	0.00372655	0.121053
Propionibacterium phage P101A	Streptococcus parasanguinis	Anterior nares	0.216677	0.00416655	0.131116
Propionibacterium phage P101A	Staphylococcus epidermidis	Anterior nares	3.95789	0.00437045	0.133365
Methanobrevibacter smithii	Eubacterium siraeum	Stool	4.57845	0.00452915	0.134143
Methanobrevibacter smithii	Alistipes indistinctus	Stool	4.27975	0.00506312	0.142261
Human herpesvirus 7	Propionibacterium acnes	Buccal mucosa	4.45538	0.0050858	0.142261
Streptococcus phage EJ 1	Gemella haemolysans	Tongue dorsum	4.69628	0.00546192	0.148653
Methanobrevibacter smithii	Oscillibacter unclassified	Stool	0.239781	0.00577869	0.153135
Streptococcus phage EJ 1	Treponema socranskii	Supragingival plaque	0.159653	0.00623462	0.160981
Propionibacterium phage P101A	Actinomyces graevenitzii	Anterior nares	0.208187	0.00655283	0.164968
Streptococcus phage EJ 1	Prevotella sp oral taxon 473	Tongue dorsum	6.26253	0.00714493	0.173191
Methanobrevibacter smithii	Oxalobacter formigenes	Stool	7.49587	0.00734944	0.173191
Streptococcus phage Cp 1	Alloprevotella tannerae	Tongue dorsum	5.75346	0.00739544	0.173191
Propionibacterium phage P101A	Bacteroides caccae	Anterior nares	0.124264	0.00829924	0.177549
Propionibacterium phage P101A	Prevotella copri	Anterior nares	0.124264	0.00829924	0.177549
Streptococcus phage EJ 1	Actinomyces sp HPA0247	Tongue dorsum	3.34297	0.00848236	0.177549
Methanobrevibacter smithii	Lachnospiraceae bacterium 3 1 46FAA	Stool	4.15965	0.00849681	0.177549
Streptococcus phage Cp 1	Stomatobaculum longum	Buccal mucosa	5.60394	0.00853231	0.177549
Streptococcus phage EJ 1	Actinomyces sp ph3	Tongue dorsum	3.31552	0.00871592	0.177549
Streptococcus phage EJ 1	Prevotella nigrescens	Supragingival plaque	0.221511	0.00881575	0.177549
Murine osteosarcoma virus	Peptoniphilus rhinitidis	Anterior nares	0	0.00951057	0.186398
Streptococcus phage Cp 1	Actinomyces odontolyticus	Tongue dorsum	0.186141	0.00962531	0.186398
Methanobrevibacter smithii	Bacteroides xylanisolvens	Stool	0.208186	0.0104736	0.193967
Propionibacterium phage P101A	Finegoldia magna	Anterior nares	3.86097	0.0107308	0.193967
Streptococcus phage EJ 1	Corynebacterium matruchotii	Buccal mucosa	0.455354	0.0109451	0.193967
Streptococcus phage EJ 1	Aggregatibacter unclassified	Supragingival plaque	4.72372	0.0110753	0.193967
Streptococcus phage EJ 1	Actinomyces viscosus	Buccal mucosa	0.412593	0.0111915	0.193967
Human herpesvirus 7	Capnocytophaga granulosa	Buccal mucosa	4.50407	0.0114536	0.193967
Human herpesvirus 7	candidate division TM7 single cell isolate TM7b	Buccal mucosa	4.50407	0.0114536	0.193967
Streptococcus phage EJ 1	Actinomyces graevenitzii	Buccal mucosa	0.461995	0.0115571	0.193967
Streptococcus phage Cp 1	Actinomyces sp ICM47	Buccal mucosa	5.59769	0.0119766	0.197712
Propionibacterium phage P101A	Corynebacterium pseudogenitalium	Anterior nares	2.66773	0.0124932	0.202913
Streptococcus phage Cp 1	Prevotella salivae	Buccal mucosa	4.99413	0.0131269	0.206544
Streptococcus phage Cp 1	Lachnospiraceae bacterium ICM7	Buccal mucosa	4.99413	0.0131269	0.206544
Human herpesvirus 7	Campylobacter concisus	Buccal mucosa	3.42846	0.0136154	0.210934
Propionibacterium phage P101A	Propionibacterium granulosum	Anterior nares	2.48682	0.0141671	0.213574
Methanobrevibacter smithii	Alistipes shahii	Stool	8.53735	0.01421	0.213574
Human herpesvirus 7	candidate division TM7 single cell isolate TM7c	Buccal mucosa	4.17954	0.0148983	0.2172
Streptococcus phage EJ 1	Porphyromonas sp oral taxon 279	Buccal mucosa	2.46957	0.0152531	0.2172
Methanobrevibacter smithii	Eubacterium biforme	Stool	4.62397	0.0152539	0.2172
Propionibacterium phage P101A	Prevotella melaninogenica	Anterior nares	0.283434	0.0153488	0.2172
Streptococcus phage Cp 1	Gemella haemolysans	Tongue dorsum	6.02401	0.0155297	0.2172
Streptococcus phage EJ 1	Streptococcus oligofermentans	Supragingival plaque	5.09989	0.0160426	0.2213
Streptococcus phage Cp 1	Alloprevotella tannerae	Buccal mucosa	5.07013	0.016551	0.225228
Streptococcus phage EJ 1	Prevotella denticola	Supragingival plaque	0	0.0167966	0.225522
Streptococcus phage EJ 1	Prevotella salivae	Buccal mucosa	0.37674	0.0172109	0.228044
Streptococcus phage EJ 1	Prevotella melaninogenica	Buccal mucosa	0.418736	0.0188767	0.243763
Lactobacillus phage Lv 1	Lactobacillus vaginalis	Posterior fornix	8.43439	0.0188814	0.243763
Streptococcus phage EJ 1	Dialister invisus	Supragingival plaque	0.12494	0.0196766	0.248031
C2likevirus unclassified	Streptococcus infantis	Anterior nares	8.11339	0.0197046	0.248031
Methanobrevibacter smithii	Parabacteroides goldsteinii	Stool	5.12296	0.0205141	0.252825
Propionibacterium phage P101A	Staphylococcus aureus	Anterior nares	0.389872	0.0205875	0.252825
Streptococcus phage Cp 1	Peptostreptococcus stomatis	Tongue dorsum	4.64429	0.0211916	0.257107
Human herpesvirus 7	Alloprevotella tannerae	Buccal mucosa	3.41972	0.0215142	0.257914
Propionibacterium phage P100D	Staphylococcus epidermidis	Anterior nares	5.14143	0.0219216	0.259707
Propionibacterium phage P100D	Corynebacterium pseudogenitalium	Anterior nares	2.29819	0.0235618	0.275893
Streptococcus phage EJ 1	Streptococcus cristatus	Buccal mucosa	0.425724	0.0248025	0.287082
Streptococcus phage EJ 1	Propionibacterium acnes	Buccal mucosa	0.364254	0.0257819	0.295027
Streptococcus phage EJ 1	Neisseria cinerea	Buccal mucosa	3.19644	0.0264741	0.299544
Streptococcus phage Cp 1	Actinomyces graevenitzii	Buccal mucosa	5.37937	0.0268789	0.300746
Lactobacillus phage Lv 1	Lactobacillus jensenii	Posterior fornix	Inf	0.0288447	0.319194
Propionibacterium phage P101A	Veillonella parvula	Anterior nares	0.402612	0.0307179	0.336228
Streptococcus phage EJ 1	Prevotella saccharolytica	Supragingival plaque	0.315079	0.0314302	0.340324
Streptococcus phage EJ 1	Selenomonas sp oral taxon 892	Supragingival plaque	0.139869	0.0325897	0.348418
Streptococcus phage EJ 1	Veillonella unclassified	Buccal mucosa	0.337097	0.0331706	0.348418
Streptococcus phage Cp 1	Streptococcus mitis oralis pneumoniae	Tongue dorsum	4.54514	0.0335418	0.348418
Human herpesvirus 7	Haemophilus sputorum	Buccal mucosa	3.09444	0.0335616	0.348418
Methanobrevibacter smithii	Roseburia hominis	Stool	2.97608	0.0341762	0.351178
Streptococcus phage EJ 1	Streptococcus vestibularis	Supragingival plaque	3.78723	0.0352112	0.358159
Streptococcus phage EJ 1	Actinomyces johnsonii	Buccal mucosa	0.445104	0.036879	0.371371
Methanobrevibacter smithii	Coprococcus sp ART55 1	Stool	3.15659	0.037305	0.371942
Streptococcus phage Cp 1	Neisseria unclassified	Tongue dorsum	0.27429	0.0383239	0.375447
Propionibacterium phage P101A	Bacteroides uniformis	Anterior nares	0.399267	0.0386256	0.375447
Streptococcus phage Cp 1	Oribacterium sinus	Buccal mucosa	4.00389	0.039983	0.375447
Methanobrevibacter smithii	Bacteroides caccae	Stool	3.77432	0.0401578	0.375447
Streptococcus phage EJ 1	Streptococcus peroris	Tongue dorsum	4.17003	0.0402631	0.375447
Human herpesvirus 7	Rothia aeria	Buccal mucosa	4.31049	0.0403915	0.375447
Methanobrevibacter smithii	Ruminococcus bromii	Stool	3.20936	0.0404999	0.375447
Streptococcus phage EJ 1	Prevotella oulorum	Buccal mucosa	0.324623	0.040905	0.375447
Streptococcus phage Cp 1	Leptotrichia sp oral taxon 215	Buccal mucosa	5.39716	0.0410121	0.375447
Propionibacterium phage P101A	Granulicatella unclassified	Anterior nares	0.265447	0.0415325	0.376786
Streptococcus phage EJ 1	Bacteroides uniformis	Buccal mucosa	0.221108	0.0430002	0.385137
Streptococcus phage EJ 1	Actinobaculum sp oral taxon 183	Supragingival plaque	0.420203	0.043218	0.385137
Streptococcus phage EJ 1	Haemophilus parahaemolyticus	Buccal mucosa	2.03813	0.0439572	0.388288
Streptococcus phage EJ 1	Escherichia unclassified	Buccal mucosa	0.136415	0.0448929	0.393106
Propionibacterium phage P101A	Subdoligranulum unclassified	Anterior nares	0.415972	0.0459222	0.398652
Streptococcus phage EJ 1	Selenomonas infelix	Supragingival plaque	0	0.0475829	0.409538
Methanobrevibacter smithii	Ruminococcus gnavus	Stool	0	0.0485817	0.411983
Streptococcus phage Cp 1	Rothia dentocariosa	Tongue dorsum	3.93886	0.0487893	0.411983
Streptococcus phage Cp 1	Prevotella histicola	Buccal mucosa	3.59718	0.0490943	0.411983
Human herpesvirus 7	Prevotella oris	Buccal mucosa	2.86638	0.0497329	0.413893
Methanobrevibacter smithii	Subdoligranulum sp 4 3 54A2FAA	Stool	2.8763	0.0502107	0.414444
Streptococcus phage Cp 1	Prevotella nigrescens	Buccal mucosa	3.47886	0.0524783	0.424368
Streptococcus phage EJ 1	Streptococcus cristatus	Supragingival plaque	2.24501	0.0528254	0.424368
Streptococcus phage Cp 1	Aggregatibacter aphrophilus	Buccal mucosa	3.85438	0.0529103	0.424368
Propionibacterium phage P101A	Corynebacterium tuberculostearicum	Anterior nares	2.03229	0.0540669	0.424368
Streptococcus phage EJ 1	Campylobacter showae	Tongue dorsum	0.167536	0.0543294	0.424368
Streptococcus phage EJ 1	Treponema maltophilum	Supragingival plaque	0.151479	0.0546567	0.424368
Lactobacillus phage Lv 1	Ureaplasma parvum	Posterior fornix	5.83275	0.0546846	0.424368
Streptococcus phage EJ 1	Corynebacterium durum	Buccal mucosa	0.487727	0.0547844	0.424368
Propionibacterium phage P100D	Bacteroides caccae	Anterior nares	0	0.0559453	0.426327
Streptococcus phage EJ 1	Rothia dentocariosa	Tongue dorsum	2.86236	0.0561285	0.426327
Streptococcus phage EJ 1	Catonella morbi	Supragingival plaque	0.376676	0.0565409	0.426327
Methanobrevibacter smithii	Clostridium leptum	Stool	2.89318	0.0567307	0.426327
Streptococcus phage EJ 1	Cardiobacterium valvarum	Supragingival plaque	0.390628	0.0613589	0.457692
Streptococcus phage EJ 1	candidate division TM7 single cell isolate TM7c	Buccal mucosa	0.373445	0.0641982	0.469758
Streptococcus phage EJ 1	Campylobacter showae	Buccal mucosa	0.373445	0.0641982	0.469758
Methanobrevibacter smithii	Ruminococcus sp 5 1 39BFAA	Stool	2.70263	0.0646317	0.469758
Streptococcus phage EJ 1	Campylobacter concisus	Buccal mucosa	0.551991	0.0660116	0.469758
Propionibacterium phage P101A	Corynebacterium accolens	Anterior nares	1.97636	0.0660813	0.469758
Streptococcus phage EJ 1	Leptotrichia hofstadii	Supragingival plaque	0.407595	0.0661292	0.469758
Streptococcus phage Cp 1	Granulicatella unclassified	Buccal mucosa	4.0727	0.0671659	0.469758
Methanobrevibacter smithii	Lachnospiraceae bacterium 8 1 57FAA	Stool	3.23879	0.0671749	0.469758
Methanobrevibacter smithii	Ruminococcus callidus	Stool	3.23879	0.0671749	0.469758
Streptococcus phage Cp 1	Actinomyces johnsonii	Buccal mucosa	0	0.0680128	0.472337
Streptococcus phage Cp 1	Dialister invisus	Buccal mucosa	4.17869	0.0690411	0.476194
Streptococcus phage Cp 1	Fusobacterium periodonticum	Buccal mucosa	Inf	0.0710945	0.481977
Streptococcus phage EJ 1	Subdoligranulum unclassified	Buccal mucosa	0.245742	0.0716399	0.481977
Methanobrevibacter smithii	Ruminococcaceae bacterium D16	Stool	3.89349	0.0721002	0.481977
Methanobrevibacter smithii	Phascolarctobacterium succinatutens	Stool	3.89349	0.0721002	0.481977
Propionibacterium phage P100D	Veillonella unclassified	Anterior nares	0.490875	0.0722727	0.481977
Streptococcus phage EJ 1	Fusobacterium nucleatum	Buccal mucosa	0.546291	0.074834	0.495775
Streptococcus phage EJ 1	Selenomonas noxia	Buccal mucosa	0.344698	0.0789472	0.509713
Streptococcus phage EJ 1	Campylobacter gracilis	Buccal mucosa	0.344698	0.0789472	0.509713
Lactobacillus phage Lv 1	Lactobacillus iners	Posterior fornix	7.4942	0.0798759	0.509713
Human herpesvirus 7	Lachnospiraceae bacterium ICM7	Buccal mucosa	0.174177	0.0802198	0.509713
Streptococcus phage EJ 1	Oribacterium sp oral taxon 078	Supragingival plaque	0	0.0806087	0.509713
Human herpesvirus 7	Veillonella sp oral taxon 780	Buccal mucosa	0.168369	0.0810809	0.509713
Streptococcus phage Cp 1	Prevotella pallens	Buccal mucosa	3.16797	0.081508	0.509713
Streptococcus phage EJ 1	Campylobacter curvus	Supragingival plaque	0	0.0817326	0.509713
Streptococcus phage EJ 1	Actinobacillus unclassified	Tongue dorsum	2.25966	0.0818998	0.509713
Streptococcus phage EJ 1	Streptococcus sanguinis	Tongue dorsum	2.36604	0.0824957	0.509713
Streptococcus phage EJ 1	Prevotella oris	Buccal mucosa	0.509037	0.0825056	0.509713
Methanobrevibacter smithii	Oscillibacter sp KLE 1728	Stool	0	0.0832659	0.511273
Methanobrevibacter smithii	Oscillibacter sp KLE 1745	Stool	0	0.08525	0.520283
Streptococcus phage Cp 1	Actinomyces sp oral taxon 181	Tongue dorsum	3.07442	0.0899767	0.545822
Human herpesvirus 7	Capnocytophaga sp oral taxon 329	Buccal mucosa	2.72729	0.0909128	0.545994
Streptococcus phage EJ 1	Leptotrichia wadei	Tongue dorsum	0.469505	0.0910894	0.545994
Methanobrevibacter smithii	Bifidobacterium longum	Stool	2.42732	0.0925163	0.551266
Streptococcus phage EJ 1	Streptococcus gordonii	Supragingival plaque	1.99224	0.0933405	0.551811
Human herpesvirus 7	Actinomyces odontolyticus	Buccal mucosa	0.433024	0.0937037	0.551811
Streptococcus phage EJ 1	Atopobium parvulum	Buccal mucosa	0.513	0.0950745	0.556628
Streptococcus phage EJ 1	Streptococcus tigurinus	Supragingival plaque	2.60801	0.0964617	0.559174
Human herpesvirus 7	Leptotrichia buccalis	Buccal mucosa	2.86181	0.0966199	0.559174
Streptococcus phage EJ 1	candidate division TM7 single cell isolate TM7b	Buccal mucosa	0.402785	0.0972886	0.559827
Streptococcus phage EJ 1	Lachnoanaerobaculum saburreum	Buccal mucosa	0.304395	0.099845	0.56281
Streptococcus phage Cp 1	Prevotella nanceiensis	Buccal mucosa	5.88513	0.10007	0.56281
Methanobrevibacter smithii	Alistipes sp AP11	Stool	2.32438	0.100173	0.56281
Streptococcus phage Cp 1	Lautropia mirabilis	Buccal mucosa	5.5986	0.100539	0.56281
Streptococcus phage Cp 1	Streptococcus tigurinus	Buccal mucosa	0.165772	0.100602	0.56281
Propionibacterium phage P101A	Bacteroides stercoris	Anterior nares	0.409679	0.103418	0.575369
Propionibacterium phage P100D	Bacteroides dorei	Anterior nares	0.179493	0.104906	0.580444
Murine osteosarcoma virus	Escherichia unclassified	Anterior nares	0	0.105919	0.582841
Streptococcus phage Cp 1	Campylobacter concisus	Buccal mucosa	3.0086	0.107748	0.586466
Methanobrevibacter smithii	Alistipes senegalensis	Stool	2.65238	0.108332	0.586466
Streptococcus phage EJ 1	Oribacterium sinus	Buccal mucosa	0.566734	0.109971	0.586466
Human herpesvirus 7	Gemella morbillorum	Buccal mucosa	2.18224	0.110187	0.586466
Human herpesvirus 7	Streptococcus cristatus	Buccal mucosa	2.18224	0.110187	0.586466
Human herpesvirus 7	Leptotrichia wadei	Buccal mucosa	2.18224	0.110187	0.586466
Propionibacterium phage P101A	Bacteroides dorei	Anterior nares	0.383633	0.111236	0.586466
Streptococcus phage EJ 1	Neisseria sp oral taxon 014	Supragingival plaque	2.07656	0.113433	0.586466
Methanobrevibacter smithii	Clostridium spiroforme	Stool	3.07903	0.11347	0.586466
Streptococcus phage Cp 1	Actinobaculum sp oral taxon 183	Buccal mucosa	4.48929	0.113529	0.586466
Streptococcus phage Cp 1	Candidatus Prevotella conceptionensis	Buccal mucosa	4.48929	0.113529	0.586466
Streptococcus phage EJ 1	Aggregatibacter unclassified	Buccal mucosa	0.581041	0.113566	0.586466
Human herpesvirus 7	Selenomonas noxia	Buccal mucosa	2.64178	0.115255	0.590284
Streptococcus phage EJ 1	Eikenella corrodens	Buccal mucosa	2.07067	0.115478	0.590284
Propionibacterium phage P100D	Actinomyces massiliensis	Anterior nares	2.7207	0.116341	0.590813
Streptococcus phage EJ 1	Alloprevotella tannerae	Supragingival plaque	0.289355	0.116935	0.590813
Methanobrevibacter smithii	Alistipes onderdonkii	Stool	2.94686	0.117868	0.590813
Streptococcus phage EJ 1	Prevotella intermedia	Buccal mucosa	0.275836	0.117928	0.590813
Streptococcus phage Cp 1	Prevotella sp oral taxon 473	Tongue dorsum	4.15057	0.123489	0.609317
Propionibacterium phage P101A	Fusobacterium periodonticum	Anterior nares	0.30924	0.124141	0.609317
C2likevirus unclassified	Veillonella unclassified	Anterior nares	3.37263	0.124647	0.609317
Murine osteosarcoma virus	Corynebacterium accolens	Anterior nares	0.296505	0.124647	0.609317
Murine osteosarcoma virus	Veillonella unclassified	Anterior nares	3.37263	0.124647	0.609317
Streptococcus phage Cp 1	Actinomyces sp oral taxon 172	Tongue dorsum	0	0.127264	0.619105
Methanobrevibacter smithii	Bacteroides fragilis	Stool	0.393504	0.128986	0.624464
Streptococcus phage Cp 1	Eikenella corrodens	Buccal mucosa	2.99415	0.131307	0.626425
Streptococcus phage EJ 1	Haemophilus paraphrohaemolyticus	Buccal mucosa	1.59106	0.131565	0.626425
Streptococcus phage EJ 1	Prevotella micans	Supragingival plaque	0	0.131879	0.626425
Streptococcus phage EJ 1	Selenomonas sputigena	Supragingival plaque	0	0.131879	0.626425
Methanobrevibacter smithii	Akkermansia muciniphila	Stool	2.16696	0.132756	0.627632
Streptococcus phage EJ 1	Treponema medium	Supragingival plaque	0.207988	0.133854	0.62844
Streptococcus phage Cp 1	Streptococcus oligofermentans	Buccal mucosa	3.97373	0.134175	0.62844
Streptococcus phage EJ 1	Actinomyces sp ICM39	Tongue dorsum	2.05037	0.135675	0.632521
Murine osteosarcoma virus	Corynebacterium pseudogenitalium	Anterior nares	0.186151	0.139817	0.644095
Streptococcus phage EJ 1	Veillonella dispar	Tongue dorsum	Inf	0.139869	0.644095
Propionibacterium phage P101A	Lautropia mirabilis	Anterior nares	0.435333	0.140123	0.644095
Streptococcus phage EJ 1	Prevotella nigrescens	Buccal mucosa	0.539097	0.140716	0.644095
Streptococcus phage EJ 1	Rothia aeria	Buccal mucosa	1.66716	0.144085	0.645862
Streptococcus phage Cp 1	Actinobacillus unclassified	Tongue dorsum	2.67984	0.144937	0.645862
Streptococcus phage EJ 1	Eikenella corrodens	Tongue dorsum	0	0.145082	0.645862
Streptococcus phage EJ 1	Bacteroides vulgatus	Buccal mucosa	0.436233	0.145233	0.645862
Streptococcus phage EJ 1	Prevotella pleuritidis	Buccal mucosa	0.436233	0.145233	0.645862
Streptococcus phage Cp 1	Prevotella oulorum	Buccal mucosa	2.8276	0.145798	0.645862
Streptococcus phage EJ 1	Neisseria unclassified	Buccal mucosa	0.515496	0.145946	0.645862
Methanobrevibacter smithii	Bacteroides sp 2 1 22	Stool	2.59099	0.146908	0.645862
Streptococcus phage Cp 1	Leptotrichia wadei	Buccal mucosa	2.6457	0.147255	0.645862
Streptococcus phage EJ 1	Actinomyces sp oral taxon 181	Tongue dorsum	2.17083	0.147516	0.645862
Propionibacterium phage P101A	Haemophilus parainfluenzae	Anterior nares	0.569977	0.148474	0.647245
Streptococcus phage EJ 1	Haemophilus influenzae	Buccal mucosa	0.563467	0.14959	0.6493
Propionibacterium phage P101A	Bacteroides massiliensis	Anterior nares	0.389468	0.158659	0.681998
Propionibacterium phage P101A	Veillonella atypica	Anterior nares	0.389468	0.158659	0.681998
Human herpesvirus 7	Porphyromonas endodontalis	Buccal mucosa	2.36911	0.159155	0.681998
Streptococcus phage Cp 1	Mycoplasma orale	Tongue dorsum	3.43044	0.160629	0.68461
Streptococcus phage EJ 1	Eikenella corrodens	Supragingival plaque	0.495006	0.161125	0.68461
Methanobrevibacter smithii	Sutterella wadsworthensis	Stool	0.336497	0.167054	0.70141
Propionibacterium phage P100D	Streptococcus salivarius	Anterior nares	0.457082	0.168513	0.70141
Propionibacterium phage P101A	Rothia unclassified	Anterior nares	0.472807	0.168734	0.70141
Streptococcus phage EJ 1	Lachnospiraceae oral taxon 107	Supragingival plaque	0.451889	0.168935	0.70141
Streptococcus phage EJ 1	Selenomonas artemidis	Supragingival plaque	0.451889	0.168935	0.70141
Streptococcus phage EJ 1	Riemerella unclassified	Supragingival plaque	1.73841	0.169258	0.70141
Propionibacterium phage P100D	Veillonella atypica	Anterior nares	0.223776	0.170763	0.702494
Human herpesvirus 7	Fusobacterium periodonticum	Buccal mucosa	2.91356	0.170915	0.702494
Streptococcus phage Cp 1	Porphyromonas endodontalis	Buccal mucosa	2.5394	0.176498	0.720342
Streptococcus phage EJ 1	Prevotella histicola	Tongue dorsum	2.10898	0.176998	0.720342
Streptococcus phage Cp 1	Rothia aeria	Buccal mucosa	4.54897	0.177403	0.720342
Streptococcus phage EJ 1	Leptotrichia unclassified	Buccal mucosa	0.640722	0.17873	0.722255
Streptococcus phage EJ 1	Eubacterium infirmum	Tongue dorsum	0.485624	0.179629	0.722255
Streptococcus phage Cp 1	Porphyromonas endodontalis	Tongue dorsum	3.15267	0.180026	0.722255
Streptococcus phage Cp 1	Neisseria subflava	Tongue dorsum	0.437588	0.180865	0.72274
Human herpesvirus 7	Actinomyces naeslundii	Buccal mucosa	1.97551	0.182724	0.725354
Propionibacterium phage P100D	Rothia unclassified	Anterior nares	0.393491	0.183362	0.725354
Human herpesvirus 7	Actinomyces sp ICM47	Buccal mucosa	2.1256	0.183679	0.725354
Streptococcus phage EJ 1	Bacteroidetes oral taxon 274	Buccal mucosa	0.410749	0.185937	0.731401
Methanobrevibacter smithii	Bacteroides thetaiotaomicron	Stool	0.478324	0.189486	0.740347
C2likevirus unclassified	Actinomyces graevenitzii	Anterior nares	3.17926	0.189682	0.740347
Propionibacterium phage P101A	Bacteroides ovatus	Anterior nares	0.524854	0.192009	0.744688
C2likevirus unclassified	Subdoligranulum unclassified	Anterior nares	2.5732	0.193013	0.744688
Murine osteosarcoma virus	Rothia dentocariosa	Anterior nares	2.5732	0.193013	0.744688
Streptococcus phage EJ 1	Prevotella nanceiensis	Supragingival plaque	2.42971	0.194147	0.746205
C2likevirus unclassified	Corynebacterium matruchotii	Anterior nares	0	0.199418	0.760034
Streptococcus phage EJ 1	Streptococcus vestibularis	Tongue dorsum	1.73464	0.200048	0.760034
Murine osteosarcoma virus	Staphylococcus aureus	Anterior nares	0	0.200514	0.760034
Streptococcus phage Cp 1	Eubacterium brachy	Buccal mucosa	2.93719	0.200764	0.760034
Murine osteosarcoma virus	Finegoldia magna	Anterior nares	0	0.202403	0.76337
Streptococcus phage Cp 1	Haemophilus paraphrohaemolyticus	Buccal mucosa	0.310333	0.203765	0.765638
Murine osteosarcoma virus	Veillonella parvula	Anterior nares	0	0.205217	0.768228
Streptococcus phage EJ 1	Oribacterium sp oral taxon 108	Tongue dorsum	1.94495	0.207441	0.768644
Streptococcus phage EJ 1	Veillonella sp oral taxon 780	Buccal mucosa	1.61539	0.207727	0.768644
Streptococcus phage EJ 1	Capnocytophaga sp oral taxon 338	Supragingival plaque	0.231041	0.209526	0.768644
Streptococcus phage EJ 1	Treponema denticola	Supragingival plaque	0.231041	0.209526	0.768644
Streptococcus phage EJ 1	Prevotella histicola	Buccal mucosa	0.658655	0.210983	0.768644
Methanobrevibacter smithii	Haemophilus parainfluenzae	Stool	0.26066	0.211331	0.768644
Streptococcus phage EJ 1	Streptococcus phage Cp 1	Buccal mucosa	2.41869	0.211702	0.768644
Streptococcus phage EJ 1	Prevotella loescheii	Supragingival plaque	0.542099	0.211826	0.768644
Streptococcus phage Cp 1	Granulicatella elegans	Buccal mucosa	2.85741	0.212198	0.768644
Human herpesvirus 7	Lachnoanaerobaculum saburreum	Buccal mucosa	2.20812	0.215194	0.770734
Streptococcus phage Cp 1	Capnocytophaga unclassified	Buccal mucosa	Inf	0.217147	0.770734
Streptococcus phage EJ 1	Prevotella veroralis	Supragingival plaque	0	0.218337	0.770734
Streptococcus phage EJ 1	Selenomonas sp CM52	Supragingival plaque	0	0.218337	0.770734
Methanobrevibacter smithii	Eubacterium sp 3 1 31	Stool	2.66339	0.21938	0.770734
Methanobrevibacter smithii	Holdemania filiformis	Stool	2.66339	0.21938	0.770734
Streptococcus phage EJ 1	Eubacterium yurii	Supragingival plaque	0.552763	0.21978	0.770734
Streptococcus phage Cp 1	Atopobium parvulum	Tongue dorsum	Inf	0.220683	0.770734
C2likevirus unclassified	Rothia mucilaginosa	Anterior nares	2.70489	0.221172	0.770734
Propionibacterium phage P101A	Propionibacterium avidum	Anterior nares	2.29699	0.221731	0.770734
Streptococcus phage Cp 1	Veillonella atypica	Tongue dorsum	Inf	0.222106	0.770734
Propionibacterium phage P100D	Bacteroides vulgatus	Anterior nares	0.566314	0.222589	0.770734
Streptococcus phage Cp 1	Streptococcus sp SK140	Tongue dorsum	2.47558	0.222724	0.770734
Streptococcus phage EJ 1	Granulicatella adiacens	Tongue dorsum	Inf	0.225197	0.776623
Streptococcus phage EJ 1	Oribacterium sp ACB7	Tongue dorsum	0	0.22673	0.77879
Propionibacterium phage P100D	Corynebacterium matruchotii	Anterior nares	1.65034	0.227373	0.77879
Propionibacterium phage P100D	Streptococcus infantis	Anterior nares	0.365578	0.228181	0.77891
Murine osteosarcoma virus	Rothia unclassified	Anterior nares	2.74586	0.229322	0.779761
Streptococcus phage Cp 1	Corynebacterium matruchotii	Buccal mucosa	2.36307	0.23004	0.779761
Streptococcus phage Cp 1	Atopobium parvulum	Buccal mucosa	2.48466	0.230753	0.779761
Propionibacterium phage P101A	Parabacteroides merdae	Anterior nares	0.395194	0.233879	0.785544
Streptococcus phage EJ 1	Neisseria unclassified	Tongue dorsum	0.589971	0.234614	0.785544
Streptococcus phage EJ 1	Gemella sanguinis	Buccal mucosa	0.691753	0.23492	0.785544
Human herpesvirus 7	Atopobium parvulum	Buccal mucosa	1.89241	0.236104	0.785544
Propionibacterium phage P101A	Enterobacter aerogenes	Anterior nares	2.65305	0.236365	0.785544
Streptococcus phage EJ 1	Streptococcus intermedius	Buccal mucosa	0.418505	0.237165	0.78561
Streptococcus phage EJ 1	Alloprevotella unclassified	Buccal mucosa	1.53945	0.238433	0.786111
Streptococcus phage EJ 1	Capnocytophaga granulosa	Buccal mucosa	0.530135	0.239398	0.786111
Streptococcus phage Cp 1	Riemerella unclassified	Tongue dorsum	2.52592	0.240439	0.786111
Streptococcus phage Cp 1	Fusobacterium periodonticum	Tongue dorsum	0.395895	0.240439	0.786111
Streptococcus phage Cp 1	Megasphaera micronuciformis	Buccal mucosa	2.30645	0.243525	0.792095
Streptococcus phage EJ 1	Riemerella unclassified	Buccal mucosa	1.54637	0.243842	0.792095
Propionibacterium phage P101A	Faecalibacterium prausnitzii	Anterior nares	0.494052	0.244649	0.792159
Methanobrevibacter smithii	Butyrivibrio crossotus	Stool	2.4322	0.245902	0.793664
C2likevirus unclassified	Streptococcus mitis oralis pneumoniae	Anterior nares	2.37162	0.249096	0.797837
C2likevirus unclassified	Bacteroides stercoris	Anterior nares	2.56704	0.249572	0.797837
Murine osteosarcoma virus	Bacteroides stercoris	Anterior nares	2.56704	0.249572	0.797837
Streptococcus phage EJ 1	Veillonella parvula	Tongue dorsum	2.01024	0.252533	0.80069
Methanobrevibacter smithii	Alistipes putredinis	Stool	2.84777	0.252871	0.80069
Human herpesvirus 7	Haemophilus influenzae	Buccal mucosa	0.367077	0.253365	0.80069
Human herpesvirus 7	Streptococcus salivarius	Buccal mucosa	2.63179	0.254421	0.80069
Streptococcus phage Cp 1	Porphyromonas sp oral taxon 279	Tongue dorsum	0.456155	0.25444	0.80069
Human herpesvirus 7	Neisseria macacae	Buccal mucosa	1.96098	0.256785	0.805552
Human herpesvirus 7	Corynebacterium durum	Buccal mucosa	1.89214	0.261139	0.808405
Streptococcus phage EJ 1	Capnocytophaga sp oral taxon 380	Supragingival plaque	2.08799	0.261559	0.808405
Streptococcus phage EJ 1	Kingella oralis	Supragingival plaque	0.47893	0.261559	0.808405
Streptococcus phage EJ 1	Prevotella pleuritidis	Supragingival plaque	0.372393	0.261708	0.808405
Streptococcus phage EJ 1	Granulicatella adiacens	Supragingival plaque	2.68533	0.261708	0.808405
Propionibacterium phage P100D	Bacteroides uniformis	Anterior nares	0.528847	0.263636	0.811869
Streptococcus phage EJ 1	Capnocytophaga sp oral taxon 329	Supragingival plaque	2.80901	0.264725	0.812737
Propionibacterium phage P101A	Alistipes putredinis	Anterior nares	0.553881	0.268031	0.814843
Streptococcus phage Cp 1	Neisseria elongata	Buccal mucosa	2.0752	0.268722	0.814843
Streptococcus phage EJ 1	Lachnospiraceae bacterium ICM7	Tongue dorsum	0.588338	0.268867	0.814843
Streptococcus phage EJ 1	Megasphaera micronuciformis	Buccal mucosa	0.624012	0.269986	0.814843
Propionibacterium phage P101A	Rothia dentocariosa	Anterior nares	0.587252	0.270049	0.814843
Streptococcus phage Cp 1	Kingella unclassified	Buccal mucosa	2.31155	0.271438	0.814843
Propionibacterium phage P100D	Actinomyces graevenitzii	Anterior nares	0.463535	0.274128	0.814843
Propionibacterium phage P100D	Faecalibacterium prausnitzii	Anterior nares	0.463535	0.274128	0.814843
Streptococcus phage EJ 1	Alloprevotella tannerae	Tongue dorsum	1.78552	0.275267	0.814843
Streptococcus phage EJ 1	Streptococcus salivarius	Buccal mucosa	0.660957	0.277199	0.814843
Streptococcus phage EJ 1	Streptococcus intermedius	Supragingival plaque	0.540806	0.277252	0.814843
Streptococcus phage EJ 1	Capnocytophaga gingivalis	Tongue dorsum	0.571814	0.278284	0.814843
Lactobacillus phage Lv 1	Actinomyces graevenitzii	Posterior fornix	4.23622	0.278397	0.814843
Lactobacillus phage Lv 1	Rothia dentocariosa	Posterior fornix	4.23622	0.278397	0.814843
Lactobacillus phage Lv 1	Propionibacterium acnes	Posterior fornix	4.23622	0.278397	0.814843
Streptococcus phage Cp 1	Neisseria macacae	Buccal mucosa	2.00617	0.27855	0.814843
Propionibacterium phage P101A	Dolosigranulum pigrum	Anterior nares	1.55412	0.279167	0.814843
Streptococcus phage EJ 1	Streptococcus australis	Tongue dorsum	1.71013	0.281065	0.818014
Streptococcus phage EJ 1	Streptococcus tigurinus	Buccal mucosa	1.39911	0.281958	0.818248
Methanobrevibacter smithii	Bacteroides massiliensis	Stool	1.71973	0.283454	0.820225
Streptococcus phage Cp 1	Neisseria flavescens	Tongue dorsum	0.513227	0.287117	0.826429
Human herpesvirus 7	Actinomyces viscosus	Buccal mucosa	2.21966	0.287428	0.826429
Streptococcus phage EJ 1	Streptococcus sp SK140	Tongue dorsum	1.6801	0.28806	0.826429
Human herpesvirus 7	Riemerella unclassified	Buccal mucosa	0.424473	0.289018	0.82682
Propionibacterium phage P100D	Actinomyces oris	Anterior nares	2.2537	0.291123	0.830485
Streptococcus phage Cp 1	Selenomonas noxia	Buccal mucosa	2.15477	0.295366	0.839063
Streptococcus phage EJ 1	Neisseria subflava	Buccal mucosa	0.700974	0.295797	0.839063
Human herpesvirus 7	Prevotella veroralis	Buccal mucosa	2.14114	0.299768	0.844026
Propionibacterium phage P101A	Eubacterium rectale	Anterior nares	0.471097	0.301255	0.844026
Streptococcus phage EJ 1	Veillonella unclassified	Supragingival plaque	2.13901	0.30217	0.844026
Streptococcus phage EJ 1	Capnocytophaga unclassified	Tongue dorsum	0.451738	0.302381	0.844026
Streptococcus phage Cp 1	Atopobium sp ICM58	Tongue dorsum	2.09562	0.302576	0.844026
Streptococcus phage Cp 1	Eikenella corrodens	Tongue dorsum	2.09562	0.302576	0.844026
Streptococcus phage EJ 1	Leptotrichia buccalis	Buccal mucosa	0.519786	0.306262	0.845416
Streptococcus phage EJ 1	Kingella unclassified	Buccal mucosa	0.519786	0.306262	0.845416
Propionibacterium phage P100D	Corynebacterium tuberculostearicum	Anterior nares	1.45708	0.306325	0.845416
Propionibacterium phage P100D	Prevotella melaninogenica	Anterior nares	0.496558	0.306432	0.845416
Methanobrevibacter smithii	Bacteroides dorei	Stool	1.94507	0.311642	0.85744
Streptococcus phage EJ 1	Capnocytophaga sp oral taxon 863	Supragingival plaque	0.293388	0.316126	0.859275
Streptococcus phage EJ 1	Mitsuokella unclassified	Supragingival plaque	0.293388	0.316126	0.859275
Methanobrevibacter smithii	Bacteroides stercoris	Stool	1.82897	0.316817	0.859275
Streptococcus phage Cp 1	Prevotella pleuritidis	Buccal mucosa	2.01625	0.31932	0.859275
Streptococcus phage Cp 1	Neisseria cinerea	Buccal mucosa	2.01625	0.31932	0.859275
Streptococcus phage EJ 1	Cardiobacterium hominis	Buccal mucosa	1.73374	0.319451	0.859275
Human herpesvirus 7	Neisseria unclassified	Buccal mucosa	3.75365	0.31988	0.859275
Methanobrevibacter smithii	Bacteroides ovatus	Stool	3.42298	0.320022	0.859275
Streptococcus phage EJ 1	Oribacterium sp ACB8	Tongue dorsum	0.309906	0.323561	0.859275
Lactobacillus phage Lv 1	Bacteroides ovatus	Posterior fornix	3.37119	0.325458	0.859275
Lactobacillus phage Lv 1	Prevotella melaninogenica	Posterior fornix	3.37119	0.325458	0.859275
Lactobacillus phage Lv 1	Lactobacillus coleohominis	Posterior fornix	3.37119	0.325458	0.859275
Lactobacillus phage Lv 1	Streptococcus parasanguinis	Posterior fornix	3.37119	0.325458	0.859275
Lactobacillus phage Lv 1	Ureaplasma unclassified	Posterior fornix	3.37119	0.325458	0.859275
Streptococcus phage EJ 1	Actinomyces sp oral taxon 170	Supragingival plaque	1.49628	0.327221	0.859275
Streptococcus phage EJ 1	candidate division TM7 single cell isolate TM7c	Supragingival plaque	0.668323	0.327221	0.859275
Methanobrevibacter smithii	Bacteroidales bacterium ph8	Stool	1.66544	0.3274	0.859275
Human herpesvirus 7	Neisseria sicca	Buccal mucosa	1.88392	0.327668	0.859275
Streptococcus phage EJ 1	Oribacterium sp ACB1	Tongue dorsum	0.51571	0.330561	0.864611
C2likevirus unclassified	Staphylococcus caprae capitis	Anterior nares	2.02046	0.331925	0.865024
Streptococcus phage EJ 1	Neisseria sp oral taxon 014	Buccal mucosa	2.04664	0.33253	0.865024
Streptococcus phage EJ 1	Fusobacterium nucleatum	Tongue dorsum	1.64729	0.334119	0.865024
Streptococcus phage EJ 1	Porphyromonas endodontalis	Supragingival plaque	0.535724	0.334155	0.865024
Streptococcus phage Cp 1	Neisseria flavescens	Buccal mucosa	2.40085	0.337818	0.867694
Streptococcus phage EJ 1	Megasphaera micronuciformis	Tongue dorsum	0.62439	0.338232	0.867694
Streptococcus phage Cp 1	Eubacterium infirmum	Tongue dorsum	1.79362	0.339961	0.867694
Propionibacterium phage P100D	Rothia mucilaginosa	Anterior nares	0.634264	0.340302	0.867694
Streptococcus phage Cp 1	Porphyromonas catoniae	Buccal mucosa	1.89305	0.343216	0.867694
Streptococcus phage Cp 1	Capnocytophaga granulosa	Buccal mucosa	1.89305	0.343216	0.867694
Human herpesvirus 7	Parvimonas unclassified	Buccal mucosa	1.89305	0.343216	0.867694
Lactobacillus phage Lv 1	Gardnerella vaginalis	Posterior fornix	2.75747	0.343625	0.867694
Human herpesvirus 7	Leptotrichia unclassified	Buccal mucosa	1.71203	0.343816	0.867694
Propionibacterium phage P101A	Actinomyces massiliensis	Anterior nares	2.40866	0.348164	0.867694
Human herpesvirus 7	Corynebacterium matruchotii	Buccal mucosa	1.65828	0.34822	0.867694
C2likevirus unclassified	Bacteroides caccae	Anterior nares	2.86805	0.348382	0.867694
C2likevirus unclassified	Parabacteroides merdae	Anterior nares	2.86805	0.348382	0.867694
C2likevirus unclassified	Prevotella copri	Anterior nares	2.86805	0.348382	0.867694
Streptococcus phage EJ 1	Actinobacillus unclassified	Buccal mucosa	1.37261	0.348466	0.867694
Streptococcus phage Cp 1	Gemella unclassified	Buccal mucosa	0.433119	0.349622	0.867694
Propionibacterium phage P100D	Rothia aeria	Anterior nares	1.93914	0.350276	0.867694
Streptococcus phage EJ 1	Veillonella sp 6 1 27	Supragingival plaque	1.68878	0.351729	0.867694
C2likevirus unclassified	Capnocytophaga unclassified	Anterior nares	0	0.3525	0.867694
Murine osteosarcoma virus	Corynebacterium pseudodiphtheriticum	Anterior nares	0	0.354151	0.867694
Murine osteosarcoma virus	Streptococcus salivarius	Anterior nares	0	0.354151	0.867694
Streptococcus phage EJ 1	Streptococcus oligofermentans	Buccal mucosa	0.475493	0.355005	0.867694
Streptococcus phage EJ 1	Parvimonas unclassified	Buccal mucosa	0.475493	0.355005	0.867694
Streptococcus phage EJ 1	Stomatobaculum longum	Buccal mucosa	0.695045	0.35606	0.868166
Propionibacterium phage P100D	Corynebacterium pseudodiphtheriticum	Anterior nares	0.595028	0.361263	0.878079
Streptococcus phage Cp 1	Actinomyces odontolyticus	Buccal mucosa	1.95958	0.366218	0.878079
Streptococcus phage Cp 1	Streptococcus gordonii	Buccal mucosa	1.95958	0.366218	0.878079
Human herpesvirus 7	Streptococcus mutans	Buccal mucosa	0	0.366517	0.878079
Human herpesvirus 7	Streptococcus intermedius	Buccal mucosa	0	0.367336	0.878079
Streptococcus phage Cp 1	Streptococcus tigurinus	Tongue dorsum	0	0.368156	0.878079
Lactobacillus phage Lv 1	Rothia mucilaginosa	Posterior fornix	2.78902	0.369933	0.878079
Lactobacillus phage Lv 1	Veillonella parvula	Posterior fornix	2.78902	0.369933	0.878079
Streptococcus phage EJ 1	Kingella unclassified	Tongue dorsum	0	0.372912	0.878079
Methanobrevibacter smithii	Ruminococcus torques	Stool	2.49264	0.376353	0.878079
Methanobrevibacter smithii	Bifidobacterium pseudocatenulatum	Stool	0	0.376433	0.878079
Propionibacterium phage P100D	Actinomyces viscosus	Anterior nares	1.68151	0.376587	0.878079
Propionibacterium phage P100D	Enterobacter aerogenes	Anterior nares	1.68151	0.376587	0.878079
C2likevirus unclassified	Staphylococcus aureus	Anterior nares	2.18078	0.378148	0.878079
C2likevirus unclassified	Neisseria unclassified	Anterior nares	2.18078	0.378148	0.878079
Murine osteosarcoma virus	Bacteroides vulgatus	Anterior nares	2.18078	0.378148	0.878079
Streptococcus phage Cp 1	Capnocytophaga sp oral taxon 329	Buccal mucosa	2.19309	0.378255	0.878079
Human herpesvirus 7	Megasphaera micronuciformis	Buccal mucosa	1.74835	0.37852	0.878079
Human herpesvirus 7	Neisseria meningitidis	Buccal mucosa	0	0.378741	0.878079
Streptococcus phage EJ 1	Actinomyces johnsonii	Supragingival plaque	0.651133	0.37941	0.878079
Streptococcus phage EJ 1	Corynebacterium matruchotii	Tongue dorsum	0	0.382887	0.878079
Streptococcus phage EJ 1	Mycoplasma orale	Tongue dorsum	0	0.382887	0.878079
C2likevirus unclassified	Fusobacterium periodonticum	Anterior nares	2.49662	0.383368	0.878079
Streptococcus phage EJ 1	Actinomyces sp oral taxon 175	Supragingival plaque	2.11465	0.383566	0.878079
Streptococcus phage EJ 1	Corynebacterium matruchotii	Supragingival plaque	0.472891	0.383566	0.878079
Streptococcus phage EJ 1	Veillonella sp oral taxon 780	Supragingival plaque	2.11465	0.383566	0.878079
Streptococcus phage Cp 1	Streptococcus sanguinis	Tongue dorsum	2.10321	0.384772	0.878079
Methanobrevibacter smithii	Flavonifractor plautii	Stool	0	0.38488	0.878079
Methanobrevibacter smithii	Parabacteroides unclassified	Stool	1.67081	0.385413	0.878079
Streptococcus phage Cp 1	Haemophilus sputorum	Tongue dorsum	2.02393	0.391022	0.888848
Murine osteosarcoma virus	Corynebacterium matruchotii	Anterior nares	2.0189	0.393299	0.89162
Streptococcus phage EJ 1	Leptotrichia wadei	Supragingival plaque	0.639371	0.394013	0.89162
Streptococcus phage EJ 1	Porphyromonas endodontalis	Tongue dorsum	1.95814	0.396884	0.895479
Streptococcus phage EJ 1	Leptotrichia buccalis	Supragingival plaque	0.6578	0.397497	0.895479
Streptococcus phage EJ 1	Streptococcus mutans	Buccal mucosa	0.564648	0.398903	0.896642
Streptococcus phage EJ 1	Actinomyces sp ICM47	Buccal mucosa	1.50422	0.400874	0.899064
Streptococcus phage EJ 1	Bacteroidetes oral taxon 274	Supragingival plaque	0.647176	0.404919	0.904969
Streptococcus phage EJ 1	Capnocytophaga sp oral taxon 335	Supragingival plaque	1.86906	0.406321	0.904969
Streptococcus phage EJ 1	Prevotella oris	Supragingival plaque	0.664837	0.407059	0.904969
Methanobrevibacter smithii	Bacteroides salyersiae	Stool	1.85159	0.40795	0.904969
Propionibacterium phage P100D	Finegoldia magna	Anterior nares	1.43545	0.408	0.904969
Streptococcus phage EJ 1	Campylobacter gracilis	Supragingival plaque	0.698825	0.410553	0.905876
Lactobacillus phage Lv 1	Lactobacillus crispatus	Posterior fornix	0.413724	0.411422	0.905876
Streptococcus phage EJ 1	Capnocytophaga unclassified	Buccal mucosa	1.53878	0.414055	0.905876
C2likevirus unclassified	Bacteroides massiliensis	Anterior nares	2.20683	0.4167	0.905876
C2likevirus unclassified	Veillonella atypica	Anterior nares	2.20683	0.4167	0.905876
Murine osteosarcoma virus	Actinomyces oris	Anterior nares	2.20683	0.4167	0.905876
Murine osteosarcoma virus	Bacteroides massiliensis	Anterior nares	2.20683	0.4167	0.905876
Streptococcus phage EJ 1	Selenomonas noxia	Supragingival plaque	0.698515	0.417515	0.905876
Methanobrevibacter smithii	Eubacterium rectale	Stool	0.565175	0.417851	0.905876
Streptococcus phage EJ 1	Aggregatibacter segnis	Supragingival plaque	1.39464	0.422249	0.905876
Streptococcus phage Cp 1	Streptococcus constellatus	Tongue dorsum	1.75166	0.422764	0.905876
Human herpesvirus 7	Cardiobacterium hominis	Buccal mucosa	1.73494	0.422797	0.905876
Human herpesvirus 7	Alloprevotella unclassified	Buccal mucosa	1.54728	0.424191	0.905876
Streptococcus phage EJ 1	Leptotrichia unclassified	Tongue dorsum	0.495718	0.426966	0.905876
Streptococcus phage EJ 1	Actinomyces sp ICM39	Buccal mucosa	1.55747	0.427597	0.905876
Streptococcus phage EJ 1	Actinobacillus unclassified	Supragingival plaque	1.57609	0.428481	0.905876
Propionibacterium phage P100D	Streptococcus parasanguinis	Anterior nares	0.579495	0.429385	0.905876
Streptococcus phage EJ 1	Streptococcus sp F0442	Tongue dorsum	1.55196	0.430902	0.905876
Propionibacterium phage P100D	Bacteroides ovatus	Anterior nares	0.535273	0.430984	0.905876
Streptococcus phage EJ 1	Veillonella parvula	Supragingival plaque	0.597901	0.433864	0.905876
Murine osteosarcoma virus	Streptococcus mitis oralis pneumoniae	Anterior nares	0.311819	0.436359	0.905876
Propionibacterium phage P100D	Parabacteroides merdae	Anterior nares	0.293308	0.437323	0.905876
Propionibacterium phage P101A	Moraxella catarrhalis	Anterior nares	3.01231	0.438435	0.905876
Propionibacterium phage P101A	Pseudomonas unclassified	Anterior nares	3.01231	0.438435	0.905876
C2likevirus unclassified	Eubacterium rectale	Anterior nares	1.97447	0.448444	0.905876
Murine osteosarcoma virus	Eubacterium rectale	Anterior nares	1.97447	0.448444	0.905876
Methanobrevibacter smithii	Dialister invisus	Stool	1.56282	0.448658	0.905876
Propionibacterium phage P101A	Neisseria subflava	Anterior nares	0.497738	0.450169	0.905876
Lactobacillus phage Lv 1	Corynebacterium matruchotii	Posterior fornix	2.05495	0.451582	0.905876
Lactobacillus phage Lv 1	Capnocytophaga unclassified	Posterior fornix	2.05495	0.451582	0.905876
Lactobacillus phage Lv 1	Neisseria unclassified	Posterior fornix	2.05495	0.451582	0.905876
Streptococcus phage EJ 1	Riemerella unclassified	Tongue dorsum	1.54179	0.456259	0.905876
Streptococcus phage EJ 1	Eubacterium brachy	Supragingival plaque	0.576139	0.456294	0.905876
Human herpesvirus 7	Actinobacillus unclassified	Buccal mucosa	1.65288	0.45732	0.905876
Streptococcus phage EJ 1	Leptotrichia shahii	Tongue dorsum	0.611678	0.457532	0.905876
Human herpesvirus 7	Prevotella nanceiensis	Buccal mucosa	0.641277	0.45806	0.905876
Propionibacterium phage P100D	Streptococcus mitis oralis pneumoniae	Anterior nares	0.724245	0.459535	0.905876
Streptococcus phage Cp 1	Prevotella melaninogenica	Buccal mucosa	2.91972	0.460557	0.905876
Streptococcus phage Cp 1	Haemophilus influenzae	Buccal mucosa	0.342498	0.460557	0.905876
Streptococcus phage Cp 1	Streptococcus parasanguinis	Buccal mucosa	2.82393	0.461742	0.905876
Streptococcus phage EJ 1	Veillonella sp oral taxon 158	Tongue dorsum	1.46121	0.462401	0.905876
Streptococcus phage Cp 1	Capnocytophaga unclassified	Tongue dorsum	0.343501	0.462414	0.905876
Streptococcus phage Cp 1	Corynebacterium durum	Buccal mucosa	0.310955	0.462565	0.905876
Streptococcus phage Cp 1	Kingella oralis	Buccal mucosa	0.310955	0.462565	0.905876
Streptococcus phage Cp 1	Stomatobaculum longum	Tongue dorsum	3.08012	0.462682	0.905876
Streptococcus phage EJ 1	Actinomyces naeslundii	Supragingival plaque	0.661619	0.464813	0.905876
Streptococcus phage EJ 1	Treponema lecithinolyticum	Supragingival plaque	1.51144	0.464813	0.905876
Propionibacterium phage P101A	Staphylococcus caprae capitis	Anterior nares	1.58276	0.464874	0.905876
Streptococcus phage Cp 1	Porphyromonas sp oral taxon 279	Buccal mucosa	3.31766	0.464982	0.905876
C2likevirus unclassified	Peptoniphilus rhinitidis	Anterior nares	0.410101	0.46731	0.905876
Streptococcus phage Cp 1	Leptotrichia unclassified	Tongue dorsum	0.375114	0.467394	0.905876
Streptococcus phage Cp 1	Prevotella oris	Buccal mucosa	1.81895	0.468215	0.905876
Streptococcus phage EJ 1	Streptococcus parasanguinis	Buccal mucosa	0.753077	0.469057	0.905876
Human herpesvirus 7	Haemophilus paraphrohaemolyticus	Buccal mucosa	1.54304	0.469642	0.905876
Streptococcus phage Cp 1	Prevotella veroralis	Buccal mucosa	1.80365	0.470715	0.905876
Streptococcus phage Cp 1	Neisseria sp oral taxon 014	Buccal mucosa	1.80365	0.470715	0.905876
C2likevirus unclassified	Propionibacterium granulosum	Anterior nares	2.03062	0.471125	0.905876
Streptococcus phage Cp 1	Gemella morbillorum	Buccal mucosa	1.76251	0.472229	0.905876
Streptococcus phage EJ 1	Streptococcus anginosus	Supragingival plaque	0.363474	0.473234	0.905876
Streptococcus phage EJ 1	Johnsonella ignava	Supragingival plaque	0.363474	0.473234	0.905876
Human herpesvirus 7	Streptococcus gordonii	Buccal mucosa	0.681892	0.474597	0.905876
Streptococcus phage Cp 1	Veillonella sp oral taxon 158	Tongue dorsum	1.74405	0.474703	0.905876
Human herpesvirus 7	Granulicatella elegans	Buccal mucosa	0.713359	0.474886	0.905876
Human herpesvirus 7	Gemella unclassified	Buccal mucosa	1.54103	0.476185	0.905876
Human herpesvirus 7	Streptococcus infantis	Buccal mucosa	2.64698	0.477329	0.905876
Human herpesvirus 7	Veillonella unclassified	Buccal mucosa	2.64698	0.477329	0.905876
Human herpesvirus 7	Veillonella atypica	Buccal mucosa	1.50343	0.477685	0.905876
Human herpesvirus 7	Capnocytophaga gingivalis	Buccal mucosa	1.55251	0.478212	0.905876
C2likevirus unclassified	Bacteroides dorei	Anterior nares	1.78391	0.478666	0.905876
C2likevirus unclassified	Granulicatella unclassified	Anterior nares	1.78391	0.478666	0.905876
Streptococcus phage Cp 1	Oribacterium sp ACB1	Tongue dorsum	1.69807	0.478867	0.905876
Methanobrevibacter smithii	Eubacterium ramulus	Stool	1.44048	0.478905	0.905876
Human herpesvirus 7	Gemella sanguinis	Buccal mucosa	1.51507	0.479396	0.905876
Streptococcus phage EJ 1	Atopobium sp ICM58	Tongue dorsum	0.344992	0.479967	0.905876
Methanobrevibacter smithii	Bacteroides uniformis	Stool	2.83416	0.480131	0.905876
Propionibacterium phage P101A	Neisseria flavescens	Anterior nares	0.602121	0.480307	0.905876
Propionibacterium phage P101A	Neisseria meningitidis	Anterior nares	0.602121	0.480307	0.905876
Streptococcus phage EJ 1	Leptotrichia sp oral taxon 215	Tongue dorsum	0.696342	0.482011	0.905876
Streptococcus phage EJ 1	Porphyromonas catoniae	Buccal mucosa	0.681954	0.48216	0.905876
Streptococcus phage EJ 1	Human herpesvirus 7	Buccal mucosa	0.681954	0.48216	0.905876
C2likevirus unclassified	Haemophilus parainfluenzae	Anterior nares	1.65507	0.482248	0.905876
C2likevirus unclassified	Corynebacterium tuberculostearicum	Anterior nares	0.54824	0.484692	0.905876
Murine osteosarcoma virus	Corynebacterium tuberculostearicum	Anterior nares	0.54824	0.484692	0.905876
Streptococcus phage Cp 1	Actinomyces sp ICM47	Tongue dorsum	0.586958	0.48505	0.905876
Streptococcus phage Cp 1	Streptococcus peroris	Tongue dorsum	1.7037	0.48505	0.905876
Streptococcus phage Cp 1	Parvimonas unclassified	Tongue dorsum	1.61135	0.488755	0.905876
Streptococcus phage Cp 1	Fusobacterium nucleatum	Tongue dorsum	1.61135	0.488755	0.905876
Lactobacillus phage Lv 1	Escherichia unclassified	Posterior fornix	1.80839	0.488974	0.905876
Human herpesvirus 7	Actinomyces graevenitzii	Buccal mucosa	1.39654	0.489175	0.905876
Methanobrevibacter smithii	Alistipes sp HGB5	Stool	1.6712	0.489371	0.905876
Propionibacterium phage P101A	Corynebacterium pseudodiphtheriticum	Anterior nares	1.46183	0.491157	0.907515
Human herpesvirus 7	Aggregatibacter aphrophilus	Buccal mucosa	1.59759	0.494211	0.911484
Propionibacterium phage P100D	Peptoniphilus rhinitidis	Anterior nares	1.26982	0.495539	0.912263
Streptococcus phage EJ 1	Prevotella oulorum	Supragingival plaque	0.645822	0.500746	0.913638
Streptococcus phage EJ 1	Actinomyces naeslundii	Buccal mucosa	0.782162	0.503857	0.913638
Streptococcus phage Cp 1	Prevotella intermedia	Buccal mucosa	1.61485	0.504369	0.913638
Streptococcus phage Cp 1	Parvimonas unclassified	Buccal mucosa	1.61485	0.504369	0.913638
Streptococcus phage Cp 1	Haemophilus aegyptius	Buccal mucosa	1.61485	0.504369	0.913638
Propionibacterium phage P100D	Eubacterium rectale	Anterior nares	0.455675	0.504414	0.913638
Propionibacterium phage P100D	Bacteroides massiliensis	Anterior nares	0.51755	0.504488	0.913638
Propionibacterium phage P100D	Capnocytophaga unclassified	Anterior nares	1.32104	0.506822	0.913638
C2likevirus unclassified	Rothia aeria	Anterior nares	1.62486	0.507429	0.913638
C2likevirus unclassified	Lactobacillus crispatus	Anterior nares	1.62486	0.507429	0.913638
Murine osteosarcoma virus	Lactobacillus crispatus	Anterior nares	1.62486	0.507429	0.913638
Streptococcus phage Cp 1	Fusobacterium nucleatum	Buccal mucosa	2.05231	0.507703	0.913638
Streptococcus phage EJ 1	Actinomyces viscosus	Supragingival plaque	0.669383	0.508081	0.913638
Streptococcus phage Cp 1	Prevotella histicola	Tongue dorsum	0.57056	0.510324	0.916036
Streptococcus phage EJ 1	Campylobacter showae	Supragingival plaque	0.753289	0.512762	0.917117
Streptococcus phage Cp 1	Alloprevotella unclassified	Tongue dorsum	1.55441	0.513658	0.917117
Streptococcus phage Cp 1	Kingella unclassified	Tongue dorsum	1.55441	0.513658	0.917117
Streptococcus phage EJ 1	Candidatus Prevotella conceptionensis	Buccal mucosa	0.5487	0.518408	0.92245
Lactobacillus phage Lv 1	Atopobium vaginae	Posterior fornix	1.61056	0.524218	0.92245
Lactobacillus phage Lv 1	Dialister micraerophilus	Posterior fornix	1.61056	0.524218	0.92245
Lactobacillus phage Lv 1	Pseudomonas unclassified	Posterior fornix	1.61056	0.524218	0.92245
Propionibacterium phage P101A	Streptococcus infantis	Anterior nares	0.63886	0.526497	0.92245
Streptococcus phage EJ 1	Neisseria elongata	Supragingival plaque	0.718606	0.526578	0.92245
Streptococcus phage EJ 1	Porphyromonas sp oral taxon 279	Supragingival plaque	1.42435	0.527632	0.92245
Streptococcus phage EJ 1	Candidatus Prevotella conceptionensis	Supragingival plaque	0.702076	0.527632	0.92245
Streptococcus phage EJ 1	Lachnospiraceae bacterium oral taxon 082	Tongue dorsum	0.75217	0.527771	0.92245
Propionibacterium phage P101A	Neisseria unclassified	Anterior nares	0.741974	0.528461	0.92245
Human herpesvirus 7	Haemophilus haemolyticus	Buccal mucosa	0.726027	0.529423	0.92245
Streptococcus phage Cp 1	Streptococcus vestibularis	Tongue dorsum	0.547761	0.531525	0.92245
Streptococcus phage Cp 1	Peptostreptococcus unclassified	Tongue dorsum	1.70767	0.532132	0.92245
Streptococcus phage Cp 1	Veillonella dispar	Buccal mucosa	1.66189	0.532557	0.92245
Streptococcus phage EJ 1	Leptotrichia unclassified	Supragingival plaque	0.758169	0.533448	0.92245
Murine osteosarcoma virus	Actinomyces viscosus	Anterior nares	1.49007	0.534794	0.92245
Murine osteosarcoma virus	Enterobacter aerogenes	Anterior nares	1.49007	0.534794	0.92245
Streptococcus phage Cp 1	Subdoligranulum unclassified	Buccal mucosa	1.46011	0.536066	0.92245
Streptococcus phage Cp 1	Capnocytophaga gingivalis	Buccal mucosa	1.78558	0.536081	0.92245
Streptococcus phage Cp 1	Lachnospiraceae bacterium ICM7	Tongue dorsum	0.68164	0.536425	0.92245
Streptococcus phage Cp 1	Gemella sanguinis	Buccal mucosa	1.74476	0.53666	0.92245
Streptococcus phage EJ 1	Neisseria sicca	Buccal mucosa	1.25183	0.537436	0.92245
Streptococcus phage Cp 1	Prevotella sp C561	Tongue dorsum	1.7986	0.537714	0.92245
Streptococcus phage Cp 1	Neisseria sicca	Buccal mucosa	0.69504	0.540417	0.924618
Streptococcus phage Cp 1	Corynebacterium matruchotii	Tongue dorsum	1.42796	0.540815	0.924618
Streptococcus phage EJ 1	Neisseria flavescens	Supragingival plaque	1.2855	0.544927	0.930071
Streptococcus phage EJ 1	Actinomyces odontolyticus	Buccal mucosa	0.819048	0.546477	0.930402
Streptococcus phage EJ 1	Alloprevotella tannerae	Buccal mucosa	1.27621	0.547959	0.930402
Streptococcus phage EJ 1	Aggregatibacter segnis	Buccal mucosa	1.27621	0.547959	0.930402
Streptococcus phage EJ 1	Granulicatella unclassified	Buccal mucosa	1.22412	0.550367	0.930402
Propionibacterium phage P100D	Escherichia coli	Anterior nares	0.558941	0.550561	0.930402
Streptococcus phage EJ 1	candidate division TM7 single cell isolate TM7b	Supragingival plaque	0.737911	0.551545	0.930402
Human herpesvirus 7	Stomatobaculum longum	Buccal mucosa	1.41641	0.552981	0.930402
Propionibacterium phage P101A	Escherichia coli	Anterior nares	0.725093	0.553264	0.930402
Streptococcus phage EJ 1	Gemella morbillorum	Supragingival plaque	1.29372	0.553437	0.930402
Lactobacillus phage Lv 1	Bacteroides vulgatus	Posterior fornix	1.44821	0.557412	0.935523
Streptococcus phage Cp 1	Granulicatella adiacens	Tongue dorsum	0.757878	0.566585	0.94894
Streptococcus phage EJ 1	Haemophilus sputorum	Tongue dorsum	1.34278	0.567291	0.94894
Human herpesvirus 7	Prevotella nigrescens	Buccal mucosa	1.31106	0.570866	0.953336
Human herpesvirus 7	Prevotella melaninogenica	Buccal mucosa	1.65994	0.572464	0.954422
Human herpesvirus 7	Streptococcus parasanguinis	Buccal mucosa	1.60263	0.574361	0.956002
Human herpesvirus 7	Kingella oralis	Buccal mucosa	1.45621	0.575777	0.956373
Propionibacterium phage P100D	Escherichia unclassified	Anterior nares	0.789056	0.577311	0.956373
Streptococcus phage EJ 1	Prevotella oulorum	Tongue dorsum	1.28999	0.577433	0.956373
Streptococcus phage EJ 1	Actinomyces massiliensis	Buccal mucosa	0.803754	0.580274	0.957665
Streptococcus phage EJ 1	Atopobium parvulum	Tongue dorsum	1.70738	0.581066	0.957665
Streptococcus phage EJ 1	Streptococcus constellatus	Tongue dorsum	0.585692	0.581066	0.957665
Streptococcus phage EJ 1	Capnocytophaga sputigena	Supragingival plaque	1.4242	0.583673	0.960391
Murine osteosarcoma virus	Faecalibacterium prausnitzii	Anterior nares	1.27403	0.585562	0.961927
Lactobacillus phage Lv 1	Veillonella unclassified	Posterior fornix	1.3126	0.588653	0.964409
Streptococcus phage EJ 1	Leptotrichia sp oral taxon 215	Buccal mucosa	1.34498	0.589694	0.964409
Human herpesvirus 7	Haemophilus parahaemolyticus	Buccal mucosa	0.637314	0.597053	0.964409
Methanobrevibacter smithii	Odoribacter splanchnicus	Stool	1.46042	0.597304	0.964409
C2likevirus unclassified	Corynebacterium propinquum	Anterior nares	0	0.597907	0.964409
C2likevirus unclassified	Rothia unclassified	Anterior nares	0	0.597907	0.964409
Murine osteosarcoma virus	Corynebacterium propinquum	Anterior nares	0	0.597907	0.964409
Murine osteosarcoma virus	Streptococcus parasanguinis	Anterior nares	0	0.597907	0.964409
Streptococcus phage EJ 1	Kingella oralis	Buccal mucosa	0.823454	0.60276	0.964409
Streptococcus phage Cp 1	Neisseria sicca	Tongue dorsum	0	0.604	0.964409
Human herpesvirus 7	Actinobaculum sp oral taxon 183	Buccal mucosa	0	0.604389	0.964409
Human herpesvirus 7	Veillonella parvula	Buccal mucosa	Inf	0.604389	0.964409
Streptococcus phage Cp 1	Selenomonas flueggei	Tongue dorsum	0	0.604982	0.964409
Streptococcus phage Cp 1	Veillonella dispar	Tongue dorsum	Inf	0.604982	0.964409
Streptococcus phage EJ 1	Campylobacter sp 10 1 50	Tongue dorsum	1.26168	0.605092	0.964409
Streptococcus phage EJ 1	Gemella morbillorum	Buccal mucosa	0.801904	0.606739	0.964409
Lactobacillus phage Lv 1	Lactobacillus gasseri	Posterior fornix	1.88026	0.607385	0.964409
Methanobrevibacter smithii	Bacteroides nordii	Stool	0	0.607872	0.964409
Methanobrevibacter smithii	Faecalibacterium prausnitzii	Stool	Inf	0.607872	0.964409
Methanobrevibacter smithii	Clostridium nexile	Stool	0	0.608805	0.964409
Streptococcus phage EJ 1	Propionibacterium propionicum	Supragingival plaque	1.48578	0.608926	0.964409
Streptococcus phage EJ 1	Neisseria bacilliformis	Supragingival plaque	0.673047	0.608926	0.964409
C2likevirus unclassified	Propionibacterium avidum	Anterior nares	0	0.609101	0.964409
Human herpesvirus 7	Haemophilus aegyptius	Buccal mucosa	0	0.612621	0.96846
Streptococcus phage Cp 1	Oribacterium sp ACB8	Tongue dorsum	0	0.614089	0.969259
Human herpesvirus 7	Aggregatibacter unclassified	Buccal mucosa	1.38115	0.61587	0.970549
Methanobrevibacter smithii	Bacteroides cellulosilyticus	Stool	1.30353	0.617339	0.971191
Streptococcus phage Cp 1	Streptococcus infantis	Buccal mucosa	Inf	0.618206	0.971191
Methanobrevibacter smithii	Roseburia inulinivorans	Stool	1.35489	0.620787	0.973727
Streptococcus phage EJ 1	Prevotella pallens	Buccal mucosa	0.815566	0.622267	0.974529
Streptococcus phage EJ 1	Streptococcus phage Cp 1	Tongue dorsum	1.69536	0.624309	0.97621
Streptococcus phage EJ 1	Prevotella melaninogenica	Supragingival plaque	0.671567	0.631255	0.984212
Streptococcus phage EJ 1	Parvimonas unclassified	Supragingival plaque	0.721135	0.631381	0.984212
Human herpesvirus 7	Streptococcus australis	Buccal mucosa	1.39535	0.632953	0.985137
Streptococcus phage EJ 1	Actinomyces sp ICM47	Tongue dorsum	0.658657	0.639584	0.991737
Streptococcus phage Cp 1	Prevotella denticola	Buccal mucosa	1.51123	0.640025	0.991737
Streptococcus phage EJ 1	Prevotella nanceiensis	Buccal mucosa	0.829364	0.640148	0.991737
Human herpesvirus 7	Streptococcus vestibularis	Buccal mucosa	1.26641	0.643762	0.995804
Propionibacterium phage P101A	Capnocytophaga unclassified	Anterior nares	0.79692	0.645262	0.996593
Streptococcus phage EJ 1	Capnocytophaga ochracea	Supragingival plaque	0.757281	0.648749	1
Streptococcus phage Cp 1	Prevotella nanceiensis	Tongue dorsum	0.707704	0.651712	1
Streptococcus phage EJ 1	Gemella unclassified	Buccal mucosa	0.848839	0.653528	1
Human herpesvirus 7	Leptotrichia sp oral taxon 215	Buccal mucosa	1.39529	0.653734	1
Streptococcus phage EJ 1	Prevotella denticola	Buccal mucosa	0.76397	0.660172	1
Streptococcus phage EJ 1	Actinomyces sp oral taxon 171	Supragingival plaque	0.80099	0.663243	1
Streptococcus phage EJ 1	Peptostreptococcus unclassified	Tongue dorsum	0.75574	0.666691	1
Streptococcus phage EJ 1	Kingella denitrificans	Supragingival plaque	0.763287	0.669766	1
Streptococcus phage EJ 1	Prevotella sp C561	Tongue dorsum	1.31297	0.670698	1
C2likevirus unclassified	Veillonella parvula	Anterior nares	1.26677	0.674758	1
Streptococcus phage EJ 1	Haemophilus pittmaniae	Tongue dorsum	1.25217	0.6755	1
Streptococcus phage Cp 1	Prevotella sp oral taxon 306	Tongue dorsum	1.25042	0.676244	1
Propionibacterium phage P101A	Corynebacterium matruchotii	Anterior nares	0.8247	0.681189	1
C2likevirus unclassified	Bacteroides vulgatus	Anterior nares	0.485006	0.685105	1
Murine osteosarcoma virus	Neisseria unclassified	Anterior nares	0.485006	0.685105	1
Streptococcus phage Cp 1	Propionibacterium acnes	Buccal mucosa	1.19217	0.687007	1
Streptococcus phage Cp 1	Aggregatibacter segnis	Buccal mucosa	1.19217	0.687007	1
Streptococcus phage Cp 1	Haemophilus haemolyticus	Buccal mucosa	0.838809	0.687007	1
Human herpesvirus 7	Bacteroidetes oral taxon 274	Buccal mucosa	1.18137	0.688482	1
Streptococcus phage EJ 1	Actinomyces odontolyticus	Supragingival plaque	1.23473	0.690612	1
Streptococcus phage EJ 1	Porphyromonas catoniae	Supragingival plaque	1.21487	0.692859	1
C2likevirus unclassified	Escherichia unclassified	Anterior nares	1.47514	0.693166	1
C2likevirus unclassified	Propionibacterium phage P101A	Anterior nares	0.677903	0.693166	1
Propionibacterium phage P101A	Murine osteosarcoma virus	Anterior nares	0.677903	0.693166	1
Streptococcus phage Cp 1	Capnocytophaga sp oral taxon 329	Tongue dorsum	0.425012	0.693474	1
Streptococcus phage EJ 1	Capnocytophaga sp CM59	Supragingival plaque	0.471696	0.695035	1
Streptococcus phage EJ 1	Streptococcus sp M143	Supragingival plaque	0.471696	0.695035	1
Streptococcus phage EJ 1	Leptotrichia shahii	Supragingival plaque	0.429615	0.695964	1
Human herpesvirus 7	Bacteroides vulgatus	Buccal mucosa	0.425482	0.699127	1
Human herpesvirus 7	Neisseria cinerea	Buccal mucosa	0.425482	0.699127	1
Streptococcus phage Cp 1	Campylobacter sp 10 1 50	Tongue dorsum	1.48749	0.699701	1
Streptococcus phage EJ 1	Treponema vincentii	Supragingival plaque	0.394007	0.701088	1
Human herpesvirus 7	Porphyromonas catoniae	Buccal mucosa	0.400384	0.702388	1
Methanobrevibacter smithii	Bacteroides plebeius	Stool	0.496292	0.703262	1
Streptococcus phage EJ 1	Lautropia mirabilis	Tongue dorsum	0.387857	0.707448	1
Streptococcus phage Cp 1	Veillonella sp oral taxon 780	Buccal mucosa	1.36572	0.707531	1
Streptococcus phage Cp 1	Actinomyces sp HPA0247	Tongue dorsum	1.35832	0.708808	1
Propionibacterium phage P100D	Prevotella copri	Anterior nares	1.2999	0.710136	1
Propionibacterium phage P100D	Pseudomonas unclassified	Anterior nares	1.2999	0.710136	1
Propionibacterium phage P100D	Murine osteosarcoma virus	Anterior nares	1.2999	0.710136	1
C2likevirus unclassified	Dolosigranulum pigrum	Anterior nares	0.539959	0.710943	1
Murine osteosarcoma virus	Dolosigranulum pigrum	Anterior nares	0.539959	0.710943	1
Murine osteosarcoma virus	Haemophilus parainfluenzae	Anterior nares	0.524965	0.711253	1
Streptococcus phage Cp 1	Granulicatella adiacens	Buccal mucosa	0.757453	0.711884	1
Human herpesvirus 7	Eikenella corrodens	Buccal mucosa	1.33515	0.713888	1
C2likevirus unclassified	Corynebacterium accolens	Anterior nares	1.60375	0.715701	1
Propionibacterium phage P100D	Fusobacterium periodonticum	Anterior nares	0.597028	0.719863	1
Propionibacterium phage P100D	Neisseria subflava	Anterior nares	0.597028	0.719863	1
Streptococcus phage EJ 1	Granulicatella adiacens	Buccal mucosa	0.848017	0.721141	1
Human herpesvirus 7	Prevotella oulorum	Buccal mucosa	1.26005	0.721673	1
Methanobrevibacter smithii	Paraprevotella clara	Stool	1.24671	0.724488	1
Propionibacterium phage P101A	Actinomyces oris	Anterior nares	1.70352	0.7245	1
Streptococcus phage EJ 1	Fusobacterium periodonticum	Buccal mucosa	1.15323	0.725649	1
Murine osteosarcoma virus	Propionibacterium granulosum	Anterior nares	0.69723	0.727262	1
Streptococcus phage Cp 1	Haemophilus parahaemolyticus	Buccal mucosa	0.575616	0.729829	1
Streptococcus phage Cp 1	Prevotella salivae	Tongue dorsum	0.848402	0.730461	1
Human herpesvirus 7	Prevotella denticola	Buccal mucosa	1.19207	0.730529	1
Streptococcus phage Cp 1	Megasphaera micronuciformis	Tongue dorsum	1.71483	0.730904	1
Streptococcus phage Cp 1	Leptotrichia sp oral taxon 215	Tongue dorsum	0.703721	0.73358	1
Streptococcus phage EJ 1	Prevotella intermedia	Supragingival plaque	0.606435	0.742971	1
Streptococcus phage EJ 1	Streptococcus tigurinus	Tongue dorsum	0.61372	0.74569	1
Streptococcus phage EJ 1	Actinobaculum sp oral taxon 183	Buccal mucosa	1.33567	0.747737	1
Propionibacterium phage P100D	Granulicatella unclassified	Anterior nares	0.696551	0.753292	1
Streptococcus phage EJ 1	Neisseria flavescens	Buccal mucosa	0.88529	0.753371	1
Streptococcus phage EJ 1	Lautropia mirabilis	Buccal mucosa	1.12499	0.754811	1
Streptococcus phage Cp 1	Veillonella atypica	Buccal mucosa	1.44321	0.756624	1
Propionibacterium phage P100D	Lactobacillus crispatus	Anterior nares	1.37213	0.756695	1
Propionibacterium phage P101A	Rothia aeria	Anterior nares	1.41618	0.757033	1
Propionibacterium phage P101A	Lactobacillus crispatus	Anterior nares	1.41618	0.757033	1
Streptococcus phage EJ 1	Prevotella nanceiensis	Tongue dorsum	0.82113	0.757595	1
Streptococcus phage EJ 1	Solobacterium moorei	Tongue dorsum	0.82113	0.757595	1
Streptococcus phage Cp 1	Actinomyces sp ICM39	Tongue dorsum	0.732231	0.75912	1
Streptococcus phage EJ 1	Haemophilus aegyptius	Buccal mucosa	0.740243	0.759403	1
Streptococcus phage Cp 1	Leptotrichia unclassified	Buccal mucosa	1.31508	0.760458	1
Streptococcus phage Cp 1	Neisseria subflava	Buccal mucosa	1.31508	0.760458	1
Streptococcus phage Cp 1	Streptococcus australis	Buccal mucosa	1.28864	0.762872	1
Streptococcus phage EJ 1	Capnocytophaga gingivalis	Buccal mucosa	1.12056	0.765906	1
Streptococcus phage EJ 1	Streptococcus vestibularis	Buccal mucosa	0.892414	0.765906	1
Streptococcus phage Cp 1	Abiotrophia defectiva	Buccal mucosa	1.22686	0.7667	1
Streptococcus phage EJ 1	Haemophilus sputorum	Buccal mucosa	0.914204	0.767657	1
Human herpesvirus 7	Actinomyces massiliensis	Buccal mucosa	0.696471	0.768868	1
Methanobrevibacter smithii	Burkholderiales bacterium 1 1 47	Stool	0.724603	0.769939	1
Streptococcus phage EJ 1	Actinomyces sp oral taxon 848	Supragingival plaque	0.66796	0.772295	1
Streptococcus phage EJ 1	Lachnospiraceae bacterium ICM7	Supragingival plaque	0.741825	0.772711	1
Streptococcus phage EJ 1	Prevotella sp oral taxon 306	Tongue dorsum	0.734545	0.773919	1
Streptococcus phage EJ 1	Veillonella atypica	Tongue dorsum	1.36139	0.773919	1
Streptococcus phage EJ 1	Actinomyces sp oral taxon 180	Supragingival plaque	1.262	0.774815	1
Methanobrevibacter smithii	Bilophila unclassified	Stool	1.16726	0.779107	1
Methanobrevibacter smithii	Eubacterium ventriosum	Stool	1.21113	0.787715	1
Streptococcus phage EJ 1	Capnocytophaga sp oral taxon 329	Tongue dorsum	1.10974	0.788696	1
Streptococcus phage EJ 1	Leptotrichia sp oral taxon 225	Supragingival plaque	0.731903	0.790963	1
Streptococcus phage EJ 1	Actinomyces odontolyticus	Tongue dorsum	1.35528	0.791219	1
Streptococcus phage EJ 1	Neisseria meningitidis	Buccal mucosa	1.16567	0.791698	1
Streptococcus phage EJ 1	Capnocytophaga sp oral taxon 332	Supragingival plaque	0.701495	0.792372	1
Streptococcus phage EJ 1	Alloprevotella rava	Tongue dorsum	0.789211	0.792403	1
Propionibacterium phage P100D	Corynebacterium propinquum	Anterior nares	0.80453	0.793261	1
Human herpesvirus 7	Fusobacterium nucleatum	Buccal mucosa	1.36386	0.79751	1
Streptococcus phage EJ 1	Dialister invisus	Buccal mucosa	1.18822	0.799929	1
Human herpesvirus 7	Oribacterium sinus	Buccal mucosa	1.14851	0.802647	1
Methanobrevibacter smithii	Eubacterium eligens	Stool	0.867868	0.804509	1
Human herpesvirus 7	Prevotella histicola	Buccal mucosa	0.797966	0.804875	1
Human herpesvirus 7	Neisseria flavescens	Buccal mucosa	1.21985	0.805678	1
Human herpesvirus 7	Streptococcus tigurinus	Buccal mucosa	1.20562	0.805883	1
Methanobrevibacter smithii	Alistipes finegoldii	Stool	1.16002	0.806484	1
Propionibacterium phage P100D	Staphylococcus caprae capitis	Anterior nares	1.16706	0.809768	1
Propionibacterium phage P101A	Streptococcus sanguinis	Anterior nares	0.859903	0.811588	1
Human herpesvirus 7	Granulicatella unclassified	Buccal mucosa	0.832307	0.813151	1
Human herpesvirus 7	Abiotrophia defectiva	Buccal mucosa	0.809145	0.813399	1
Streptococcus phage EJ 1	Streptococcus infantis	Buccal mucosa	0.817049	0.815442	1
Human herpesvirus 7	Veillonella dispar	Buccal mucosa	1.11396	0.815744	1
Human herpesvirus 7	Neisseria subflava	Buccal mucosa	0.870627	0.816346	1
Propionibacterium phage P100D	Propionibacterium avidum	Anterior nares	0.862607	0.816867	1
Streptococcus phage EJ 1	Neisseria sicca	Supragingival plaque	1.23736	0.829034	1
Streptococcus phage EJ 1	Porphyromonas endodontalis	Buccal mucosa	0.860608	0.829436	1
Propionibacterium phage P100D	Subdoligranulum unclassified	Anterior nares	0.849009	0.830729	1
Propionibacterium phage P100D	Veillonella parvula	Anterior nares	1.08914	0.836042	1
Streptococcus phage EJ 1	Capnocytophaga sp oral taxon 329	Buccal mucosa	1.16768	0.836148	1
Propionibacterium phage P100D	Staphylococcus aureus	Anterior nares	1.15225	0.837187	1
Propionibacterium phage P100D	Neisseria unclassified	Anterior nares	1.15225	0.837187	1
Streptococcus phage EJ 1	Leptotrichia sp oral taxon 215	Supragingival plaque	1.12868	0.840443	1
Streptococcus phage EJ 1	Neisseria macacae	Supragingival plaque	0.901105	0.841228	1
Streptococcus phage EJ 1	Aggregatibacter aphrophilus	Supragingival plaque	0.877464	0.842716	1
Streptococcus phage EJ 1	Capnocytophaga granulosa	Supragingival plaque	0.917085	0.844888	1
Propionibacterium phage P101A	Escherichia unclassified	Anterior nares	0.926318	0.849105	1
Propionibacterium phage P100D	Corynebacterium accolens	Anterior nares	0.90201	0.857225	1
Streptococcus phage EJ 1	Neisseria elongata	Buccal mucosa	0.914445	0.859151	1
Streptococcus phage EJ 1	Streptococcus australis	Buccal mucosa	0.933334	0.880205	1
Streptococcus phage EJ 1	Abiotrophia defectiva	Buccal mucosa	1.06548	0.881838	1
C2likevirus unclassified	Actinomyces massiliensis	Anterior nares	0	1	1
C2likevirus unclassified	Actinomyces oris	Anterior nares	0	1	1
C2likevirus unclassified	Actinomyces viscosus	Anterior nares	0	1	1
C2likevirus unclassified	Corynebacterium pseudodiphtheriticum	Anterior nares	0.709974	1	1
C2likevirus unclassified	Corynebacterium pseudogenitalium	Anterior nares	0.820073	1	1
C2likevirus unclassified	Rothia dentocariosa	Anterior nares	0.568425	1	1
C2likevirus unclassified	Gardnerella vaginalis	Anterior nares	0	1	1
C2likevirus unclassified	Bacteroides ovatus	Anterior nares	1.03943	1	1
C2likevirus unclassified	Bacteroides uniformis	Anterior nares	0.647089	1	1
C2likevirus unclassified	Prevotella melaninogenica	Anterior nares	0.977583	1	1
C2likevirus unclassified	Alistipes putredinis	Anterior nares	1.18611	1	1
C2likevirus unclassified	Staphylococcus epidermidis	Anterior nares	1.08475	1	1
C2likevirus unclassified	Streptococcus parasanguinis	Anterior nares	1.10852	1	1
C2likevirus unclassified	Streptococcus salivarius	Anterior nares	0.709974	1	1
C2likevirus unclassified	Streptococcus sanguinis	Anterior nares	0.745328	1	1
C2likevirus unclassified	Finegoldia magna	Anterior nares	0.504017	1	1
C2likevirus unclassified	Faecalibacterium prausnitzii	Anterior nares	0	1	1
C2likevirus unclassified	Lautropia mirabilis	Anterior nares	0	1	1
C2likevirus unclassified	Neisseria flavescens	Anterior nares	0	1	1
C2likevirus unclassified	Neisseria meningitidis	Anterior nares	0	1	1
C2likevirus unclassified	Neisseria subflava	Anterior nares	0	1	1
C2likevirus unclassified	Enterobacter aerogenes	Anterior nares	0	1	1
C2likevirus unclassified	Escherichia coli	Anterior nares	0	1	1
C2likevirus unclassified	Moraxella catarrhalis	Anterior nares	0	1	1
C2likevirus unclassified	Pseudomonas unclassified	Anterior nares	0	1	1
C2likevirus unclassified	Propionibacterium phage P100D	Anterior nares	0.702877	1	1
C2likevirus unclassified	Murine osteosarcoma virus	Anterior nares	0	1	1
Propionibacterium phage P100D	Rothia dentocariosa	Anterior nares	1.02367	1	1
Propionibacterium phage P100D	Propionibacterium granulosum	Anterior nares	1.00826	1	1
Propionibacterium phage P100D	Gardnerella vaginalis	Anterior nares	1.07397	1	1
Propionibacterium phage P100D	Bacteroides stercoris	Anterior nares	0.986102	1	1
Propionibacterium phage P100D	Alistipes putredinis	Anterior nares	0.880319	1	1
Propionibacterium phage P100D	Dolosigranulum pigrum	Anterior nares	1.02646	1	1
Propionibacterium phage P100D	Streptococcus sanguinis	Anterior nares	1.00835	1	1
Propionibacterium phage P100D	Lautropia mirabilis	Anterior nares	1.07726	1	1
Propionibacterium phage P100D	Neisseria flavescens	Anterior nares	0.912375	1	1
Propionibacterium phage P100D	Neisseria meningitidis	Anterior nares	0.912375	1	1
Propionibacterium phage P100D	Haemophilus parainfluenzae	Anterior nares	0.986708	1	1
Propionibacterium phage P100D	Moraxella catarrhalis	Anterior nares	0.702877	1	1
Propionibacterium phage P101A	Actinomyces viscosus	Anterior nares	1.03935	1	1
Propionibacterium phage P101A	Corynebacterium propinquum	Anterior nares	1.08719	1	1
Propionibacterium phage P101A	Gardnerella vaginalis	Anterior nares	1.47735	1	1
Propionibacterium phage P101A	Streptococcus mitis oralis pneumoniae	Anterior nares	1.00922	1	1
Murine osteosarcoma virus	Actinomyces graevenitzii	Anterior nares	0	1	1
Murine osteosarcoma virus	Actinomyces massiliensis	Anterior nares	0	1	1
Murine osteosarcoma virus	Rothia aeria	Anterior nares	0	1	1
Murine osteosarcoma virus	Rothia mucilaginosa	Anterior nares	0.850068	1	1
Murine osteosarcoma virus	Propionibacterium avidum	Anterior nares	0.783741	1	1
Murine osteosarcoma virus	Gardnerella vaginalis	Anterior nares	0	1	1
Murine osteosarcoma virus	Bacteroides caccae	Anterior nares	0	1	1
Murine osteosarcoma virus	Bacteroides dorei	Anterior nares	0	1	1
Murine osteosarcoma virus	Bacteroides ovatus	Anterior nares	1.03943	1	1
Murine osteosarcoma virus	Bacteroides uniformis	Anterior nares	0.647089	1	1
Murine osteosarcoma virus	Parabacteroides merdae	Anterior nares	0	1	1
Murine osteosarcoma virus	Prevotella copri	Anterior nares	0	1	1
Murine osteosarcoma virus	Prevotella melaninogenica	Anterior nares	0.977583	1	1
Murine osteosarcoma virus	Alistipes putredinis	Anterior nares	1.18611	1	1
Murine osteosarcoma virus	Capnocytophaga unclassified	Anterior nares	0.677327	1	1
Murine osteosarcoma virus	Staphylococcus caprae capitis	Anterior nares	0.825628	1	1
Murine osteosarcoma virus	Staphylococcus epidermidis	Anterior nares	1.08475	1	1
Murine osteosarcoma virus	Granulicatella unclassified	Anterior nares	0	1	1
Murine osteosarcoma virus	Streptococcus infantis	Anterior nares	0	1	1
Murine osteosarcoma virus	Streptococcus sanguinis	Anterior nares	0.745328	1	1
Murine osteosarcoma virus	Subdoligranulum unclassified	Anterior nares	0.568425	1	1
Murine osteosarcoma virus	Veillonella atypica	Anterior nares	0	1	1
Murine osteosarcoma virus	Fusobacterium periodonticum	Anterior nares	0	1	1
Murine osteosarcoma virus	Lautropia mirabilis	Anterior nares	0	1	1
Murine osteosarcoma virus	Neisseria flavescens	Anterior nares	0	1	1
Murine osteosarcoma virus	Neisseria meningitidis	Anterior nares	0	1	1
Murine osteosarcoma virus	Neisseria subflava	Anterior nares	0	1	1
Murine osteosarcoma virus	Escherichia coli	Anterior nares	0	1	1
Murine osteosarcoma virus	Moraxella catarrhalis	Anterior nares	0	1	1
Murine osteosarcoma virus	Pseudomonas unclassified	Anterior nares	0	1	1
Streptococcus phage EJ 1	Propionibacterium propionicum	Buccal mucosa	0.936614	1	1
Streptococcus phage EJ 1	Prevotella veroralis	Buccal mucosa	0.871773	1	1
Streptococcus phage EJ 1	Eubacterium brachy	Buccal mucosa	0.986375	1	1
Streptococcus phage EJ 1	Lachnospiraceae bacterium ICM7	Buccal mucosa	1.02188	1	1
Streptococcus phage EJ 1	Veillonella parvula	Buccal mucosa	1.14709	1	1
Streptococcus phage EJ 1	Neisseria macacae	Buccal mucosa	0.983694	1	1
Streptococcus phage EJ 1	Aggregatibacter aphrophilus	Buccal mucosa	0.960011	1	1
Streptococcus phage Cp 1	Actinomyces massiliensis	Buccal mucosa	0.902456	1	1
Streptococcus phage Cp 1	Actinomyces naeslundii	Buccal mucosa	1.02702	1	1
Streptococcus phage Cp 1	Actinomyces oris	Buccal mucosa	1.36147	1	1
Streptococcus phage Cp 1	Actinomyces sp ICM39	Buccal mucosa	1.12777	1	1
Streptococcus phage Cp 1	Actinomyces viscosus	Buccal mucosa	0.973687	1	1
Streptococcus phage Cp 1	Propionibacterium propionicum	Buccal mucosa	0	1	1
Streptococcus phage Cp 1	Bacteroidetes oral taxon 274	Buccal mucosa	1.04641	1	1
Streptococcus phage Cp 1	Bacteroides uniformis	Buccal mucosa	0	1	1
Streptococcus phage Cp 1	Bacteroides vulgatus	Buccal mucosa	0.856262	1	1
Streptococcus phage Cp 1	Alloprevotella unclassified	Buccal mucosa	1.02702	1	1
Streptococcus phage Cp 1	Riemerella unclassified	Buccal mucosa	0.968891	1	1
Streptococcus phage Cp 1	candidate division TM7 single cell isolate TM7b	Buccal mucosa	0.806148	1	1
Streptococcus phage Cp 1	candidate division TM7 single cell isolate TM7c	Buccal mucosa	0.761038	1	1
Streptococcus phage Cp 1	Streptococcus cristatus	Buccal mucosa	1.12424	1	1
Streptococcus phage Cp 1	Streptococcus intermedius	Buccal mucosa	0	1	1
Streptococcus phage Cp 1	Streptococcus mutans	Buccal mucosa	0	1	1
Streptococcus phage Cp 1	Streptococcus salivarius	Buccal mucosa	1.23199	1	1
Streptococcus phage Cp 1	Streptococcus vestibularis	Buccal mucosa	0.834163	1	1
Streptococcus phage Cp 1	Lachnoanaerobaculum saburreum	Buccal mucosa	1.12777	1	1
Streptococcus phage Cp 1	Veillonella parvula	Buccal mucosa	Inf	1	1
Streptococcus phage Cp 1	Veillonella unclassified	Buccal mucosa	1.31399	1	1
Streptococcus phage Cp 1	Leptotrichia buccalis	Buccal mucosa	0.975132	1	1
Streptococcus phage Cp 1	Neisseria meningitidis	Buccal mucosa	1.12777	1	1
Streptococcus phage Cp 1	Neisseria unclassified	Buccal mucosa	1.85686	1	1
Streptococcus phage Cp 1	Campylobacter gracilis	Buccal mucosa	0.912194	1	1
Streptococcus phage Cp 1	Campylobacter showae	Buccal mucosa	0.761038	1	1
Streptococcus phage Cp 1	Cardiobacterium hominis	Buccal mucosa	0.912194	1	1
Streptococcus phage Cp 1	Escherichia unclassified	Buccal mucosa	0	1	1
Streptococcus phage Cp 1	Actinobacillus unclassified	Buccal mucosa	0.914175	1	1
Streptococcus phage Cp 1	Aggregatibacter unclassified	Buccal mucosa	1.15196	1	1
Streptococcus phage Cp 1	Haemophilus sputorum	Buccal mucosa	1.11841	1	1
Streptococcus phage Cp 1	Human herpesvirus 7	Buccal mucosa	0.806148	1	1
Human herpesvirus 7	Actinomyces johnsonii	Buccal mucosa	1.02486	1	1
Human herpesvirus 7	Actinomyces oris	Buccal mucosa	1.21474	1	1
Human herpesvirus 7	Actinomyces sp ICM39	Buccal mucosa	0.561616	1	1
Human herpesvirus 7	Propionibacterium propionicum	Buccal mucosa	0.728408	1	1
Human herpesvirus 7	Bacteroides uniformis	Buccal mucosa	0.663579	1	1
Human herpesvirus 7	Porphyromonas sp oral taxon 279	Buccal mucosa	0.943848	1	1
Human herpesvirus 7	Candidatus Prevotella conceptionensis	Buccal mucosa	0.901058	1	1
Human herpesvirus 7	Prevotella pallens	Buccal mucosa	1.05742	1	1
Human herpesvirus 7	Prevotella pleuritidis	Buccal mucosa	0.954478	1	1
Human herpesvirus 7	Prevotella salivae	Buccal mucosa	0.914725	1	1
Human herpesvirus 7	Capnocytophaga unclassified	Buccal mucosa	1.07499	1	1
Human herpesvirus 7	Granulicatella adiacens	Buccal mucosa	1.1736	1	1
Human herpesvirus 7	Streptococcus oligofermentans	Buccal mucosa	0.806148	1	1
Human herpesvirus 7	Eubacterium brachy	Buccal mucosa	0.60869	1	1
Human herpesvirus 7	Subdoligranulum unclassified	Buccal mucosa	0.728408	1	1
Human herpesvirus 7	Dialister invisus	Buccal mucosa	1.09576	1	1
Human herpesvirus 7	Kingella unclassified	Buccal mucosa	1.09576	1	1
Human herpesvirus 7	Neisseria elongata	Buccal mucosa	0.852079	1	1
Human herpesvirus 7	Neisseria sp oral taxon 014	Buccal mucosa	0.901058	1	1
Human herpesvirus 7	Campylobacter gracilis	Buccal mucosa	1.02072	1	1
Human herpesvirus 7	Escherichia unclassified	Buccal mucosa	0.901058	1	1
Human herpesvirus 7	Aggregatibacter segnis	Buccal mucosa	0.930238	1	1
Lactobacillus phage Lv 1	Bacteroides caccae	Posterior fornix	0	1	1
Lactobacillus phage Lv 1	Bacteroides massiliensis	Posterior fornix	0	1	1
Lactobacillus phage Lv 1	Bacteroides uniformis	Posterior fornix	0	1	1
Lactobacillus phage Lv 1	Prevotella amnii	Posterior fornix	0	1	1
Lactobacillus phage Lv 1	Prevotella bivia	Posterior fornix	0	1	1
Lactobacillus phage Lv 1	Prevotella copri	Posterior fornix	0	1	1
Lactobacillus phage Lv 1	Prevotella timonensis	Posterior fornix	0	1	1
Lactobacillus phage Lv 1	Alistipes putredinis	Posterior fornix	0	1	1
Lactobacillus phage Lv 1	Streptococcus mitis oralis pneumoniae	Posterior fornix	0	1	1
Lactobacillus phage Lv 1	Streptococcus salivarius	Posterior fornix	0	1	1
Lactobacillus phage Lv 1	Eubacterium rectale	Posterior fornix	0	1	1
Lactobacillus phage Lv 1	Subdoligranulum unclassified	Posterior fornix	0	1	1
Lactobacillus phage Lv 1	Megasphaera genomosp type 1	Posterior fornix	0	1	1
Lactobacillus phage Lv 1	Megasphaera unclassified	Posterior fornix	0	1	1
Lactobacillus phage Lv 1	Haemophilus parainfluenzae	Posterior fornix	0.669205	1	1
Methanobrevibacter smithii	Bifidobacterium bifidum	Stool	0.904508	1	1
Methanobrevibacter smithii	Bacteroides coprocola	Stool	0.743851	1	1
Methanobrevibacter smithii	Bacteroides eggerthii	Stool	1.0123	1	1
Methanobrevibacter smithii	Bacteroides faecis	Stool	1.02846	1	1
Methanobrevibacter smithii	Bacteroides finegoldii	Stool	0.800973	1	1
Methanobrevibacter smithii	Bacteroides intestinalis	Stool	0.898171	1	1
Methanobrevibacter smithii	Bacteroides vulgatus	Stool	1.42126	1	1
Methanobrevibacter smithii	Barnesiella intestinihominis	Stool	1.06495	1	1
Methanobrevibacter smithii	Coprobacter fastidiosus	Stool	0.898171	1	1
Methanobrevibacter smithii	Parabacteroides distasonis	Stool	0.936308	1	1
Methanobrevibacter smithii	Parabacteroides johnsonii	Stool	0.568993	1	1
Methanobrevibacter smithii	Parabacteroides merdae	Stool	1.04038	1	1
Methanobrevibacter smithii	Paraprevotella unclassified	Stool	1.06019	1	1
Methanobrevibacter smithii	Paraprevotella xylaniphila	Stool	0.701538	1	1
Methanobrevibacter smithii	Prevotella copri	Stool	0.998265	1	1
Methanobrevibacter smithii	Alistipes unclassified	Stool	0.973318	1	1
Methanobrevibacter smithii	Clostridium bolteae	Stool	0.864999	1	1
Methanobrevibacter smithii	Clostridium sp L2 50	Stool	0.904508	1	1
Methanobrevibacter smithii	Lachnospiraceae bacterium 1 1 57FAA	Stool	0.568993	1	1
Methanobrevibacter smithii	Lachnospiraceae bacterium 7 1 58FAA	Stool	0.75127	1	1
Methanobrevibacter smithii	Roseburia intestinalis	Stool	0.88931	1	1
Methanobrevibacter smithii	Roseburia unclassified	Stool	0.777201	1	1
Methanobrevibacter smithii	Ruminococcus lactaris	Stool	0.990247	1	1
Methanobrevibacter smithii	Acidaminococcus unclassified	Stool	0.568993	1	1
Methanobrevibacter smithii	Veillonella unclassified	Stool	1.05268	1	1
Methanobrevibacter smithii	Parasutterella excrementihominis	Stool	0.844019	1	1
Methanobrevibacter smithii	Escherichia coli	Stool	1.0936	1	1
Streptococcus phage EJ 1	Actinomyces sp oral taxon 448	Supragingival plaque	0.963819	1	1
Streptococcus phage EJ 1	Rothia aeria	Supragingival plaque	1.713	1	1
Streptococcus phage EJ 1	Porphyromonas sp oral taxon 278	Supragingival plaque	0.909529	1	1
Streptococcus phage EJ 1	Tannerella forsythia	Supragingival plaque	0.696436	1	1
Streptococcus phage EJ 1	Prevotella sp oral taxon 473	Supragingival plaque	0.934154	1	1
Streptococcus phage EJ 1	Capnocytophaga sp oral taxon 326	Supragingival plaque	1.00888	1	1
Streptococcus phage EJ 1	Abiotrophia defectiva	Supragingival plaque	0.996695	1	1
Streptococcus phage EJ 1	Streptococcus mutans	Supragingival plaque	0.837674	1	1
Streptococcus phage EJ 1	Lachnoanaerobaculum saburreum	Supragingival plaque	0.951671	1	1
Streptococcus phage EJ 1	Stomatobaculum longum	Supragingival plaque	0.974154	1	1
Streptococcus phage EJ 1	Solobacterium moorei	Supragingival plaque	0.58377	1	1
Streptococcus phage EJ 1	Veillonella sp 3 1 44	Supragingival plaque	0.941498	1	1
Streptococcus phage EJ 1	Fusobacterium nucleatum	Supragingival plaque	1.33148	1	1
Streptococcus phage EJ 1	Fusobacterium periodonticum	Supragingival plaque	1.00888	1	1
Streptococcus phage EJ 1	Leptotrichia goodfellowii	Supragingival plaque	0.696436	1	1
Streptococcus phage EJ 1	Lautropia mirabilis	Supragingival plaque	0.993139	1	1
Streptococcus phage EJ 1	Neisseria unclassified	Supragingival plaque	0.980863	1	1
Streptococcus phage EJ 1	Campylobacter concisus	Supragingival plaque	0.814017	1	1
Streptococcus phage EJ 1	Cardiobacterium hominis	Supragingival plaque	1.13215	1	1
Streptococcus phage EJ 1	Aggregatibacter sp oral taxon 458	Supragingival plaque	1.07247	1	1
Streptococcus phage EJ 1	Haemophilus paraphrohaemolyticus	Supragingival plaque	0.814017	1	1
Streptococcus phage EJ 1	Actinomyces sp oral taxon 172	Tongue dorsum	1.03456	1	1
Streptococcus phage EJ 1	Porphyromonas sp oral taxon 279	Tongue dorsum	1.10294	1	1
Streptococcus phage EJ 1	Alloprevotella unclassified	Tongue dorsum	0.601923	1	1
Streptococcus phage EJ 1	Prevotella pallens	Tongue dorsum	1.13911	1	1
Streptococcus phage EJ 1	Prevotella salivae	Tongue dorsum	1.01778	1	1
Streptococcus phage EJ 1	Parvimonas unclassified	Tongue dorsum	0.85327	1	1
Streptococcus phage EJ 1	Stomatobaculum longum	Tongue dorsum	0.93039	1	1
Streptococcus phage EJ 1	Peptostreptococcus stomatis	Tongue dorsum	0.946508	1	1
Streptococcus phage EJ 1	Selenomonas flueggei	Tongue dorsum	0.807536	1	1
Streptococcus phage EJ 1	Fusobacterium periodonticum	Tongue dorsum	1.08836	1	1
Streptococcus phage EJ 1	Neisseria flavescens	Tongue dorsum	0.959111	1	1
Streptococcus phage EJ 1	Neisseria sicca	Tongue dorsum	0.859927	1	1
Streptococcus phage EJ 1	Neisseria subflava	Tongue dorsum	0.978778	1	1
Streptococcus phage Cp 1	Actinomyces sp ph3	Tongue dorsum	1.14015	1	1
Streptococcus phage Cp 1	Alloprevotella rava	Tongue dorsum	0.941816	1	1
Streptococcus phage Cp 1	Prevotella oulorum	Tongue dorsum	1.11726	1	1
Streptococcus phage Cp 1	Prevotella pallens	Tongue dorsum	0.960549	1	1
Streptococcus phage Cp 1	Capnocytophaga gingivalis	Tongue dorsum	0.886924	1	1
Streptococcus phage Cp 1	Streptococcus australis	Tongue dorsum	1.10401	1	1
Streptococcus phage Cp 1	Streptococcus sp F0442	Tongue dorsum	0.831389	1	1
Streptococcus phage Cp 1	Lachnospiraceae bacterium oral taxon 082	Tongue dorsum	1.01106	1	1
Streptococcus phage Cp 1	Oribacterium sp ACB7	Tongue dorsum	0	1	1
Streptococcus phage Cp 1	Oribacterium sp oral taxon 108	Tongue dorsum	0.697063	1	1
Streptococcus phage Cp 1	Solobacterium moorei	Tongue dorsum	1.63416	1	1
Streptococcus phage Cp 1	Veillonella parvula	Tongue dorsum	1.26289	1	1
Streptococcus phage Cp 1	Leptotrichia shahii	Tongue dorsum	0.740128	1	1
Streptococcus phage Cp 1	Leptotrichia wadei	Tongue dorsum	1.09565	1	1
Streptococcus phage Cp 1	Lautropia mirabilis	Tongue dorsum	1.00553	1	1
Streptococcus phage Cp 1	Campylobacter showae	Tongue dorsum	1.00614	1	1
Streptococcus phage Cp 1	Haemophilus pittmaniae	Tongue dorsum	0	1	1

## Sheet: S4
MetaCyc Pathway	HMP Body site	Total:Q1	Total:Q2	Total:Q3	Unclassified (fraction):Q1	Unclassified (fraction):Q2	Unclassified (fraction):Q3
1CMET2-PWY: N10-formyl-tetrahydrofolate biosynthesis	Anterior_nares	0.00399453	0.00429216	0.00462327	0.0874736	0.181547	0.365353
1CMET2-PWY: N10-formyl-tetrahydrofolate biosynthesis	Buccal_mucosa	0.00451773	0.00471347	0.00491429	0.0510598	0.0746215	0.103952
1CMET2-PWY: N10-formyl-tetrahydrofolate biosynthesis	Posterior_fornix	0.000234202	0.000896228	0.00321494	0.66304	1	1
1CMET2-PWY: N10-formyl-tetrahydrofolate biosynthesis	Stool	0.00567626	0.00606525	0.00650326	0.0216704	0.0429458	0.0751571
1CMET2-PWY: N10-formyl-tetrahydrofolate biosynthesis	Supragingival_plaque	0.00422547	0.00434858	0.00447653	0.0469758	0.0601269	0.0788118
1CMET2-PWY: N10-formyl-tetrahydrofolate biosynthesis	Tongue_dorsum	0.00428403	0.00445378	0.00463907	0.0803947	0.0971203	0.124996
3-HYDROXYPHENYLACETATE-DEGRADATION-PWY: 4-hydroxyphenylacetate degradation	Anterior_nares	0	9.88724e-06	0.000201471	0.315768	nan	nan
3-HYDROXYPHENYLACETATE-DEGRADATION-PWY: 4-hydroxyphenylacetate degradation	Buccal_mucosa	0	2.03595e-07	3.30985e-06	1	nan	nan
3-HYDROXYPHENYLACETATE-DEGRADATION-PWY: 4-hydroxyphenylacetate degradation	Posterior_fornix	0	0	3.81628e-06	1	nan	nan
3-HYDROXYPHENYLACETATE-DEGRADATION-PWY: 4-hydroxyphenylacetate degradation	Stool	2.75859e-06	5.07575e-06	1.34333e-05	1	1	1
3-HYDROXYPHENYLACETATE-DEGRADATION-PWY: 4-hydroxyphenylacetate degradation	Supragingival_plaque	9.38087e-07	1.34817e-05	6.56158e-05	0.000324928	0.0703891	1
3-HYDROXYPHENYLACETATE-DEGRADATION-PWY: 4-hydroxyphenylacetate degradation	Tongue_dorsum	0	0	3.99213e-07	1	nan	nan
4-HYDROXYMANDELATE-DEGRADATION-PWY: 4-hydroxymandelate degradation	Anterior_nares	0	0	9.66156e-08	nan	nan	nan
4-HYDROXYMANDELATE-DEGRADATION-PWY: 4-hydroxymandelate degradation	Buccal_mucosa	0	0	9.94091e-08	1	nan	nan
4-HYDROXYMANDELATE-DEGRADATION-PWY: 4-hydroxymandelate degradation	Posterior_fornix	0	0	0	nan	nan	nan
4-HYDROXYMANDELATE-DEGRADATION-PWY: 4-hydroxymandelate degradation	Stool	5.24437e-07	9.44953e-07	1.81872e-06	1	1	1
4-HYDROXYMANDELATE-DEGRADATION-PWY: 4-hydroxymandelate degradation	Supragingival_plaque	7.86827e-08	1.77842e-07	4.20862e-07	1	1	1
4-HYDROXYMANDELATE-DEGRADATION-PWY: 4-hydroxymandelate degradation	Tongue_dorsum	6.84264e-08	1.49031e-07	2.85474e-07	1	1	1
7ALPHADEHYDROX-PWY: cholate degradation (bacteria, anaerobic)	Anterior_nares	0	0	0	nan	nan	nan
7ALPHADEHYDROX-PWY: cholate degradation (bacteria, anaerobic)	Buccal_mucosa	0	0	0	nan	nan	nan
7ALPHADEHYDROX-PWY: cholate degradation (bacteria, anaerobic)	Posterior_fornix	0	0	0	nan	nan	nan
7ALPHADEHYDROX-PWY: cholate degradation (bacteria, anaerobic)	Stool	1.6637e-07	1.51639e-06	4.73144e-06	1	1	1
7ALPHADEHYDROX-PWY: cholate degradation (bacteria, anaerobic)	Supragingival_plaque	0	1.52591e-08	1.25569e-07	1	1	nan
7ALPHADEHYDROX-PWY: cholate degradation (bacteria, anaerobic)	Tongue_dorsum	0	9.85182e-09	2.72873e-08	1	1	nan
AEROBACTINSYN-PWY: aerobactin biosynthesis	Anterior_nares	0	0	0	nan	nan	nan
AEROBACTINSYN-PWY: aerobactin biosynthesis	Buccal_mucosa	0	0	0	nan	nan	nan
AEROBACTINSYN-PWY: aerobactin biosynthesis	Posterior_fornix	0	0	0	nan	nan	nan
AEROBACTINSYN-PWY: aerobactin biosynthesis	Stool	0	0	0	nan	nan	nan
AEROBACTINSYN-PWY: aerobactin biosynthesis	Supragingival_plaque	0	0	0	nan	nan	nan
AEROBACTINSYN-PWY: aerobactin biosynthesis	Tongue_dorsum	0	0	0	nan	nan	nan
ALL-CHORISMATE-PWY: superpathway of chorismate metabolism	Anterior_nares	0	0	9.31054e-05	nan	nan	nan
ALL-CHORISMATE-PWY: superpathway of chorismate metabolism	Buccal_mucosa	8.8119e-05	0.000175765	0.00031999	1	nan	nan
ALL-CHORISMATE-PWY: superpathway of chorismate metabolism	Posterior_fornix	0	0	0	nan	nan	nan
ALL-CHORISMATE-PWY: superpathway of chorismate metabolism	Stool	3.32633e-06	1.12931e-05	3.78268e-05	1	nan	nan
ALL-CHORISMATE-PWY: superpathway of chorismate metabolism	Supragingival_plaque	0.000336752	0.000603388	0.000767785	1	1	1
ALL-CHORISMATE-PWY: superpathway of chorismate metabolism	Tongue_dorsum	0.000304943	0.00046311	0.000609577	1	1	1
ALLANTOINDEG-PWY: superpathway of allantoin degradation in yeast	Anterior_nares	9.20721e-06	8.55643e-05	0.000234905	1	1	nan
ALLANTOINDEG-PWY: superpathway of allantoin degradation in yeast	Buccal_mucosa	4.5276e-05	8.86741e-05	0.000179019	1	1	1
ALLANTOINDEG-PWY: superpathway of allantoin degradation in yeast	Posterior_fornix	0	6.49426e-06	3.81034e-05	1	nan	nan
ALLANTOINDEG-PWY: superpathway of allantoin degradation in yeast	Stool	4.02004e-05	7.61517e-05	0.000163911	0.543685	1	1
ALLANTOINDEG-PWY: superpathway of allantoin degradation in yeast	Supragingival_plaque	0.000382226	0.000534854	0.000679281	1	1	1
ALLANTOINDEG-PWY: superpathway of allantoin degradation in yeast	Tongue_dorsum	0.000262106	0.000465317	0.000657411	1	1	1
ANAEROFRUCAT-PWY: homolactic fermentation	Anterior_nares	0.00444851	0.0051134	0.00546725	0.216788	0.376993	0.632478
ANAEROFRUCAT-PWY: homolactic fermentation	Buccal_mucosa	0.00500249	0.00523212	0.00545218	0.0545837	0.0757661	0.111812
ANAEROFRUCAT-PWY: homolactic fermentation	Posterior_fornix	0.0049617	0.0110779	0.0152287	0.0120224	0.0747129	1
ANAEROFRUCAT-PWY: homolactic fermentation	Stool	0.00564079	0.0060414	0.00637756	0.0777298	0.155879	0.269611
ANAEROFRUCAT-PWY: homolactic fermentation	Supragingival_plaque	0.00488117	0.00500927	0.00519428	0.0810418	0.125296	0.176475
ANAEROFRUCAT-PWY: homolactic fermentation	Tongue_dorsum	0.00482958	0.00508417	0.00528988	0.204165	0.262031	0.32396
ANAGLYCOLYSIS-PWY: glycolysis III (from glucose)	Anterior_nares	0.00585112	0.00616083	0.00653101	0.137737	0.207275	0.331053
ANAGLYCOLYSIS-PWY: glycolysis III (from glucose)	Buccal_mucosa	0.00637528	0.0067919	0.00722249	0.0491206	0.0618549	0.0777808
ANAGLYCOLYSIS-PWY: glycolysis III (from glucose)	Posterior_fornix	0.0125697	0.0145844	0.017071	0.0119458	0.0247357	0.0704052
ANAGLYCOLYSIS-PWY: glycolysis III (from glucose)	Stool	0.00708857	0.00743302	0.00775556	0.0821274	0.139407	0.231486
ANAGLYCOLYSIS-PWY: glycolysis III (from glucose)	Supragingival_plaque	0.00555536	0.00573432	0.0059264	0.0497191	0.0669178	0.0904545
ANAGLYCOLYSIS-PWY: glycolysis III (from glucose)	Tongue_dorsum	0.00581937	0.00601474	0.00626318	0.0797442	0.0956269	0.119562
ARG+POLYAMINE-SYN: superpathway of arginine and polyamine biosynthesis	Anterior_nares	0.000113599	0.000324905	0.000795453	1	1	nan
ARG+POLYAMINE-SYN: superpathway of arginine and polyamine biosynthesis	Buccal_mucosa	0.000635287	0.00110964	0.00155358	1	1	1
ARG+POLYAMINE-SYN: superpathway of arginine and polyamine biosynthesis	Posterior_fornix	0	3.73449e-05	0.000236488	1	1	nan
ARG+POLYAMINE-SYN: superpathway of arginine and polyamine biosynthesis	Stool	0.000818638	0.0015349	0.00215144	0.848346	0.927885	0.988174
ARG+POLYAMINE-SYN: superpathway of arginine and polyamine biosynthesis	Supragingival_plaque	0.00170862	0.00190898	0.00211717	0.709557	0.978484	1
ARG+POLYAMINE-SYN: superpathway of arginine and polyamine biosynthesis	Tongue_dorsum	0.00167193	0.00188137	0.00214712	0.974259	1	1
ARGDEG-IV-PWY: L-arginine degradation VIII (arginine oxidase pathway)	Anterior_nares	0	0	3.40096e-06	1	nan	nan
ARGDEG-IV-PWY: L-arginine degradation VIII (arginine oxidase pathway)	Buccal_mucosa	0	6.48921e-08	3.57482e-07	1	1	nan
ARGDEG-IV-PWY: L-arginine degradation VIII (arginine oxidase pathway)	Posterior_fornix	0	0	7.40495e-07	1	nan	nan
ARGDEG-IV-PWY: L-arginine degradation VIII (arginine oxidase pathway)	Stool	5.44576e-07	1.12604e-06	2.27869e-06	1	1	1
ARGDEG-IV-PWY: L-arginine degradation VIII (arginine oxidase pathway)	Supragingival_plaque	1.4248e-07	3.41e-07	6.57795e-07	1	1	1
ARGDEG-IV-PWY: L-arginine degradation VIII (arginine oxidase pathway)	Tongue_dorsum	2.4775e-07	4.40086e-07	6.80053e-07	1	1	1
ARGDEG-PWY: superpathway of L-arginine, putrescine, and 4-aminobutanoate degradation	Anterior_nares	0	2.16494e-05	0.000106729	1	nan	nan
ARGDEG-PWY: superpathway of L-arginine, putrescine, and 4-aminobutanoate degradation	Buccal_mucosa	2.33458e-05	5.73871e-05	0.000115497	1	1	1
ARGDEG-PWY: superpathway of L-arginine, putrescine, and 4-aminobutanoate degradation	Posterior_fornix	0	1.80817e-06	2.8725e-05	1	nan	nan
ARGDEG-PWY: superpathway of L-arginine, putrescine, and 4-aminobutanoate degradation	Stool	1.25947e-06	3.7014e-06	1.08205e-05	1	1	1
ARGDEG-PWY: superpathway of L-arginine, putrescine, and 4-aminobutanoate degradation	Supragingival_plaque	0.000428398	0.000629419	0.000786741	1	1	1
ARGDEG-PWY: superpathway of L-arginine, putrescine, and 4-aminobutanoate degradation	Tongue_dorsum	1.44078e-05	2.30058e-05	3.32313e-05	1	1	1
ARGININE-SYN4-PWY: L-ornithine de novo biosynthesis	Anterior_nares	0.00297298	0.00356964	0.00415433	0.0749155	0.134923	0.221621
ARGININE-SYN4-PWY: L-ornithine de novo biosynthesis	Buccal_mucosa	0.00321843	0.00348203	0.00370461	0.0266901	0.0405155	0.0622979
ARGININE-SYN4-PWY: L-ornithine de novo biosynthesis	Posterior_fornix	2.81336e-05	0.000164498	0.000706659	0.362386	0.90995	1
ARGININE-SYN4-PWY: L-ornithine de novo biosynthesis	Stool	0.00570244	0.00597854	0.00635061	0.0559846	0.0904975	0.1465
ARGININE-SYN4-PWY: L-ornithine de novo biosynthesis	Supragingival_plaque	0.00302916	0.00321395	0.00346697	0.0318346	0.0503602	0.0726714
ARGININE-SYN4-PWY: L-ornithine de novo biosynthesis	Tongue_dorsum	0.00257811	0.00276861	0.00302811	0.0966185	0.146845	0.227231
ARGORNPROST-PWY: arginine, ornithine and proline interconversion	Anterior_nares	0.00165315	0.00228277	0.00357566	0.159773	0.244891	0.418308
ARGORNPROST-PWY: arginine, ornithine and proline interconversion	Buccal_mucosa	0.000221584	0.000397863	0.000562162	1	1	1
ARGORNPROST-PWY: arginine, ornithine and proline interconversion	Posterior_fornix	4.55033e-06	0.00013377	0.000379668	0.751405	1	nan
ARGORNPROST-PWY: arginine, ornithine and proline interconversion	Stool	0.000183136	0.000352875	0.000488408	1	1	1
ARGORNPROST-PWY: arginine, ornithine and proline interconversion	Supragingival_plaque	0.000989089	0.0013064	0.00179896	0.933293	1	1
ARGORNPROST-PWY: arginine, ornithine and proline interconversion	Tongue_dorsum	0.000474066	0.0006241	0.000794668	1	1	1
ARGSYN-PWY: L-arginine biosynthesis I (via L-ornithine)	Anterior_nares	0.00491873	0.00548673	0.00617097	0.152841	0.226621	0.435351
ARGSYN-PWY: L-arginine biosynthesis I (via L-ornithine)	Buccal_mucosa	0.0013818	0.00210428	0.00280924	0.110227	0.183796	0.242607
ARGSYN-PWY: L-arginine biosynthesis I (via L-ornithine)	Posterior_fornix	3.09085e-05	0.000250584	0.000980756	0.848801	1	1
ARGSYN-PWY: L-arginine biosynthesis I (via L-ornithine)	Stool	0.00569739	0.00593202	0.00624169	0.0744894	0.14195	0.240258
ARGSYN-PWY: L-arginine biosynthesis I (via L-ornithine)	Supragingival_plaque	0.00373414	0.00412877	0.00448115	0.0513458	0.0683839	0.104095
ARGSYN-PWY: L-arginine biosynthesis I (via L-ornithine)	Tongue_dorsum	0.00305155	0.0033613	0.00361613	0.0925155	0.129883	0.206443
ARGSYNBSUB-PWY: L-arginine biosynthesis II (acetyl cycle)	Anterior_nares	0.0047226	0.00549223	0.00633215	0.156432	0.274236	0.472157
ARGSYNBSUB-PWY: L-arginine biosynthesis II (acetyl cycle)	Buccal_mucosa	0.00166874	0.00245139	0.003042	0.174249	0.244206	0.329317
ARGSYNBSUB-PWY: L-arginine biosynthesis II (acetyl cycle)	Posterior_fornix	1.91856e-05	0.000228754	0.00091125	0.884086	1	nan
ARGSYNBSUB-PWY: L-arginine biosynthesis II (acetyl cycle)	Stool	0.00198684	0.0031858	0.00425304	0.383602	0.492669	0.594519
ARGSYNBSUB-PWY: L-arginine biosynthesis II (acetyl cycle)	Supragingival_plaque	0.00392086	0.00431707	0.00480125	0.0578488	0.0785985	0.113106
ARGSYNBSUB-PWY: L-arginine biosynthesis II (acetyl cycle)	Tongue_dorsum	0.00272246	0.00324448	0.0036893	0.12402	0.185896	0.284348
ARO-PWY: chorismate biosynthesis I	Anterior_nares	0.00412065	0.00455561	0.00507089	0.130713	0.216587	0.345841
ARO-PWY: chorismate biosynthesis I	Buccal_mucosa	0.00433434	0.00453244	0.0046823	0.0424936	0.0574973	0.0748126
ARO-PWY: chorismate biosynthesis I	Posterior_fornix	0.00017961	0.000556009	0.00231113	0.291101	1	1
ARO-PWY: chorismate biosynthesis I	Stool	0.00477559	0.00497726	0.00522952	0.05693	0.112367	0.190901
ARO-PWY: chorismate biosynthesis I	Supragingival_plaque	0.00443678	0.00463349	0.00482075	0.0369893	0.0539248	0.0739749
ARO-PWY: chorismate biosynthesis I	Tongue_dorsum	0.00460893	0.00478652	0.00499816	0.0691936	0.0798716	0.0951319
ASPASN-PWY: superpathway of L-aspartate and L-asparagine biosynthesis	Anterior_nares	0.00372593	0.00447376	0.00529082	0.0366087	0.065258	0.114724
ASPASN-PWY: superpathway of L-aspartate and L-asparagine biosynthesis	Buccal_mucosa	0.0052301	0.0055638	0.00593752	0.0292746	0.0394508	0.057409
ASPASN-PWY: superpathway of L-aspartate and L-asparagine biosynthesis	Posterior_fornix	0.00170108	0.0097587	0.0177658	0.00810973	0.0252992	0.146411
ASPASN-PWY: superpathway of L-aspartate and L-asparagine biosynthesis	Stool	0.00599639	0.00650078	0.00710501	0.0261245	0.042327	0.0713654
ASPASN-PWY: superpathway of L-aspartate and L-asparagine biosynthesis	Supragingival_plaque	0.00406686	0.00436638	0.0046209	0.0408278	0.0518066	0.0687833
ASPASN-PWY: superpathway of L-aspartate and L-asparagine biosynthesis	Tongue_dorsum	0.00457398	0.00491581	0.00531129	0.0407985	0.0490584	0.0643662
AST-PWY: L-arginine degradation II (AST pathway)	Anterior_nares	0	0	4.76405e-06	nan	nan	nan
AST-PWY: L-arginine degradation II (AST pathway)	Buccal_mucosa	0	6.53302e-08	1.22221e-06	nan	nan	nan
AST-PWY: L-arginine degradation II (AST pathway)	Posterior_fornix	0	0	0	nan	nan	nan
AST-PWY: L-arginine degradation II (AST pathway)	Stool	0	0	3.16378e-06	0.0324665	nan	nan
AST-PWY: L-arginine degradation II (AST pathway)	Supragingival_plaque	3.24972e-07	1.6771e-06	5.39219e-06	1	nan	nan
AST-PWY: L-arginine degradation II (AST pathway)	Tongue_dorsum	0	7.28754e-09	8.23601e-08	nan	nan	nan
BIOTIN-BIOSYNTHESIS-PWY: biotin biosynthesis I	Anterior_nares	0	0.000282764	0.00107105	1	1	nan
BIOTIN-BIOSYNTHESIS-PWY: biotin biosynthesis I	Buccal_mucosa	0.00122388	0.00174343	0.00238348	0.173423	0.276146	0.444709
BIOTIN-BIOSYNTHESIS-PWY: biotin biosynthesis I	Posterior_fornix	0	2.65638e-05	0.000210212	1	1	nan
BIOTIN-BIOSYNTHESIS-PWY: biotin biosynthesis I	Stool	0.00406988	0.00488823	0.00581076	0.0204053	0.0379338	0.0762561
BIOTIN-BIOSYNTHESIS-PWY: biotin biosynthesis I	Supragingival_plaque	0.00116093	0.00149138	0.00184591	0.214339	0.331425	0.541234
BIOTIN-BIOSYNTHESIS-PWY: biotin biosynthesis I	Tongue_dorsum	0.000562505	0.00143843	0.0020605	0.161325	0.287125	0.401876
BRANCHED-CHAIN-AA-SYN-PWY: superpathway of branched amino acid biosynthesis	Anterior_nares	0.00464518	0.00519003	0.00579628	0.188362	0.33618	0.577681
BRANCHED-CHAIN-AA-SYN-PWY: superpathway of branched amino acid biosynthesis	Buccal_mucosa	0.00563987	0.00592775	0.0061782	0.0449885	0.057055	0.0725582
BRANCHED-CHAIN-AA-SYN-PWY: superpathway of branched amino acid biosynthesis	Posterior_fornix	3.14246e-05	0.000205753	0.000808967	0.533894	1	1
BRANCHED-CHAIN-AA-SYN-PWY: superpathway of branched amino acid biosynthesis	Stool	0.00581286	0.00609444	0.00640359	0.053665	0.099234	0.16632
BRANCHED-CHAIN-AA-SYN-PWY: superpathway of branched amino acid biosynthesis	Supragingival_plaque	0.00536137	0.00559685	0.00594529	0.0414789	0.0567427	0.076529
BRANCHED-CHAIN-AA-SYN-PWY: superpathway of branched amino acid biosynthesis	Tongue_dorsum	0.00533642	0.005529	0.00579969	0.0485729	0.0588642	0.0756612
CALVIN-PWY: Calvin-Benson-Bassham cycle	Anterior_nares	0.00462319	0.00514241	0.005883	0.310547	0.503633	0.818507
CALVIN-PWY: Calvin-Benson-Bassham cycle	Buccal_mucosa	0.00569352	0.00634213	0.00693764	0.114812	0.149796	0.201742
CALVIN-PWY: Calvin-Benson-Bassham cycle	Posterior_fornix	0.000239393	0.000913774	0.00293847	0.58239	0.975068	1
CALVIN-PWY: Calvin-Benson-Bassham cycle	Stool	0.00733104	0.00783161	0.00821665	0.072074	0.124301	0.225344
CALVIN-PWY: Calvin-Benson-Bassham cycle	Supragingival_plaque	0.0056189	0.00594431	0.00639186	0.0871861	0.118271	0.147522
CALVIN-PWY: Calvin-Benson-Bassham cycle	Tongue_dorsum	0.00536789	0.00575611	0.00617601	0.110569	0.155574	0.201822
CATECHOL-ORTHO-CLEAVAGE-PWY: catechol degradation to &beta;-ketoadipate	Anterior_nares	0	0	1.83261e-05	1	nan	nan
CATECHOL-ORTHO-CLEAVAGE-PWY: catechol degradation to &beta;-ketoadipate	Buccal_mucosa	0	0	1.50808e-06	nan	nan	nan
CATECHOL-ORTHO-CLEAVAGE-PWY: catechol degradation to &beta;-ketoadipate	Posterior_fornix	0	0	3.41748e-06	1	nan	nan
CATECHOL-ORTHO-CLEAVAGE-PWY: catechol degradation to &beta;-ketoadipate	Stool	0	2.05788e-07	7.13609e-07	1	1	nan
CATECHOL-ORTHO-CLEAVAGE-PWY: catechol degradation to &beta;-ketoadipate	Supragingival_plaque	0	0	1.68442e-07	nan	nan	nan
CATECHOL-ORTHO-CLEAVAGE-PWY: catechol degradation to &beta;-ketoadipate	Tongue_dorsum	0	1.49429e-07	4.8781e-07	1	1	nan
CENTFERM-PWY: pyruvate fermentation to butanoate	Anterior_nares	0	5.87092e-06	8.01479e-05	1	nan	nan
CENTFERM-PWY: pyruvate fermentation to butanoate	Buccal_mucosa	2.11874e-05	5.74864e-05	0.000100024	1	1	1
CENTFERM-PWY: pyruvate fermentation to butanoate	Posterior_fornix	0	1.56871e-05	0.000156144	1	nan	nan
CENTFERM-PWY: pyruvate fermentation to butanoate	Stool	0.000889727	0.00156236	0.00215899	0.509242	0.702596	0.858544
CENTFERM-PWY: pyruvate fermentation to butanoate	Supragingival_plaque	9.42272e-06	2.78094e-05	0.00015588	0.341705	1	1
CENTFERM-PWY: pyruvate fermentation to butanoate	Tongue_dorsum	0.000268397	0.000514208	0.000846035	1	1	1
CHLOROPHYLL-SYN: chlorophyllide a biosynthesis I (aerobic, light-dependent)	Anterior_nares	0	0	1.98219e-06	1	nan	nan
CHLOROPHYLL-SYN: chlorophyllide a biosynthesis I (aerobic, light-dependent)	Buccal_mucosa	0	4.53914e-07	1.5685e-06	1	1	nan
CHLOROPHYLL-SYN: chlorophyllide a biosynthesis I (aerobic, light-dependent)	Posterior_fornix	0	0	3.00035e-06	1	nan	nan
CHLOROPHYLL-SYN: chlorophyllide a biosynthesis I (aerobic, light-dependent)	Stool	2.75292e-06	7.36114e-06	1.51405e-05	1	1	1
CHLOROPHYLL-SYN: chlorophyllide a biosynthesis I (aerobic, light-dependent)	Supragingival_plaque	1.28575e-06	3.22507e-06	5.87052e-06	1	1	1
CHLOROPHYLL-SYN: chlorophyllide a biosynthesis I (aerobic, light-dependent)	Tongue_dorsum	2.51864e-06	6.77331e-06	1.37434e-05	1	1	1
CITRULBIO-PWY: L-citrulline biosynthesis	Anterior_nares	0.000882563	0.00157838	0.0025728	0.292277	0.518429	1
CITRULBIO-PWY: L-citrulline biosynthesis	Buccal_mucosa	9.97991e-05	0.00023269	0.000400652	0.268993	0.484459	0.78071
CITRULBIO-PWY: L-citrulline biosynthesis	Posterior_fornix	7.00131e-06	7.66296e-05	0.00032797	0.891377	1	1
CITRULBIO-PWY: L-citrulline biosynthesis	Stool	0.00349858	0.00425687	0.00513299	0.0258554	0.0521504	0.105273
CITRULBIO-PWY: L-citrulline biosynthesis	Supragingival_plaque	0.00133662	0.00178117	0.00220227	0.0829797	0.142832	0.227919
CITRULBIO-PWY: L-citrulline biosynthesis	Tongue_dorsum	8.66834e-05	0.000193823	0.000368084	0.87481	0.990272	1
COA-PWY-1: coenzyme A biosynthesis II (mammalian)	Anterior_nares	0.00409572	0.00456202	0.00516987	0.118479	0.173718	0.32958
COA-PWY-1: coenzyme A biosynthesis II (mammalian)	Buccal_mucosa	0.00517832	0.00570178	0.00620267	0.0412479	0.0541291	0.0679187
COA-PWY-1: coenzyme A biosynthesis II (mammalian)	Posterior_fornix	0.0110679	0.0142287	0.016279	0.0167031	0.0245342	0.0492026
COA-PWY-1: coenzyme A biosynthesis II (mammalian)	Stool	0.0044659	0.0047006	0.00498706	0.0539505	0.0805745	0.120657
COA-PWY-1: coenzyme A biosynthesis II (mammalian)	Supragingival_plaque	0.00422803	0.00442719	0.00462973	0.041817	0.0540298	0.0720615
COA-PWY-1: coenzyme A biosynthesis II (mammalian)	Tongue_dorsum	0.00444026	0.00453521	0.00469289	0.0743536	0.0846567	0.0996106
COA-PWY: coenzyme A biosynthesis I	Anterior_nares	0.00347362	0.00413653	0.00452277	0.064558	0.100134	0.179845
COA-PWY: coenzyme A biosynthesis I	Buccal_mucosa	0.00464692	0.00517375	0.00554936	0.0180993	0.0266107	0.0396426
COA-PWY: coenzyme A biosynthesis I	Posterior_fornix	0.0078622	0.0106937	0.0130252	0.00151948	0.00778544	0.0160302
COA-PWY: coenzyme A biosynthesis I	Stool	0.00412961	0.00432204	0.00461524	0.0193666	0.0361233	0.061346
COA-PWY: coenzyme A biosynthesis I	Supragingival_plaque	0.00401076	0.00415931	0.00436281	0.0215446	0.0323146	0.0450528
COA-PWY: coenzyme A biosynthesis I	Tongue_dorsum	0.0037838	0.00392363	0.00407335	0.0433494	0.0504236	0.0596234
COBALSYN-PWY: adenosylcobalamin salvage from cobinamide I	Anterior_nares	0	0.000114897	0.000298726	0.871469	nan	nan
COBALSYN-PWY: adenosylcobalamin salvage from cobinamide I	Buccal_mucosa	0.000172945	0.000308187	0.000546113	0.00901659	0.037518	0.0755084
COBALSYN-PWY: adenosylcobalamin salvage from cobinamide I	Posterior_fornix	0	2.77858e-06	8.63657e-05	1	nan	nan
COBALSYN-PWY: adenosylcobalamin salvage from cobinamide I	Stool	0.00232389	0.00293879	0.00335169	0.00336515	0.00866847	0.0209929
COBALSYN-PWY: adenosylcobalamin salvage from cobinamide I	Supragingival_plaque	0.000770421	0.00111547	0.00145494	0.00464049	0.0113139	0.0229268
COBALSYN-PWY: adenosylcobalamin salvage from cobinamide I	Tongue_dorsum	0.00063116	0.000906096	0.00118744	0.0201046	0.0331211	0.0569362
CODH-PWY: reductive acetyl coenzyme A pathway	Anterior_nares	0	0	0	nan	nan	nan
CODH-PWY: reductive acetyl coenzyme A pathway	Buccal_mucosa	0	0	0	nan	nan	nan
CODH-PWY: reductive acetyl coenzyme A pathway	Posterior_fornix	0	0	0	nan	nan	nan
CODH-PWY: reductive acetyl coenzyme A pathway	Stool	2.92659e-06	2.49141e-05	6.55397e-05	0	0	nan
CODH-PWY: reductive acetyl coenzyme A pathway	Supragingival_plaque	0	0	0	nan	nan	nan
CODH-PWY: reductive acetyl coenzyme A pathway	Tongue_dorsum	0	0	0	nan	nan	nan
COLANSYN-PWY: colanic acid building blocks biosynthesis	Anterior_nares	0.000145154	0.000390432	0.00104613	1	1	nan
COLANSYN-PWY: colanic acid building blocks biosynthesis	Buccal_mucosa	0.000345261	0.000546427	0.000834111	1	1	1
COLANSYN-PWY: colanic acid building blocks biosynthesis	Posterior_fornix	0	7.26196e-05	0.000488908	1	1	nan
COLANSYN-PWY: colanic acid building blocks biosynthesis	Stool	0.0025362	0.00332463	0.00383252	0.968518	1	1
COLANSYN-PWY: colanic acid building blocks biosynthesis	Supragingival_plaque	0.00071218	0.00123313	0.0018741	0.920476	1	1
COLANSYN-PWY: colanic acid building blocks biosynthesis	Tongue_dorsum	0.00131131	0.00177866	0.00220583	1	1	1
COMPLETE-ARO-PWY: superpathway of aromatic amino acid biosynthesis	Anterior_nares	0.00431317	0.00476464	0.0052269	0.131496	0.219692	0.34818
COMPLETE-ARO-PWY: superpathway of aromatic amino acid biosynthesis	Buccal_mucosa	0.00471634	0.00492138	0.00510132	0.0428152	0.0572592	0.073844
COMPLETE-ARO-PWY: superpathway of aromatic amino acid biosynthesis	Posterior_fornix	0.000121077	0.000615733	0.00254183	0.399496	1	nan
COMPLETE-ARO-PWY: superpathway of aromatic amino acid biosynthesis	Stool	0.00514227	0.00536216	0.00564201	0.0557547	0.109642	0.181357
COMPLETE-ARO-PWY: superpathway of aromatic amino acid biosynthesis	Supragingival_plaque	0.00473216	0.00492912	0.00512784	0.0372277	0.0539959	0.0736972
COMPLETE-ARO-PWY: superpathway of aromatic amino acid biosynthesis	Tongue_dorsum	0.00491575	0.00510912	0.00528137	0.0681357	0.0771557	0.0921176
CRNFORCAT-PWY: creatinine degradation I	Anterior_nares	0	0	2.73517e-05	1	nan	nan
CRNFORCAT-PWY: creatinine degradation I	Buccal_mucosa	2.16318e-07	6.44779e-06	2.24201e-05	1	1	nan
CRNFORCAT-PWY: creatinine degradation I	Posterior_fornix	0	0	1.5542e-05	1	nan	nan
CRNFORCAT-PWY: creatinine degradation I	Stool	0.000174765	0.000349891	0.000601596	0.470974	1	1
CRNFORCAT-PWY: creatinine degradation I	Supragingival_plaque	8.66079e-05	0.000127812	0.000185926	1	1	1
CRNFORCAT-PWY: creatinine degradation I	Tongue_dorsum	9.21144e-06	2.32143e-05	4.16261e-05	1	1	1
CYCLOHEXANOL-OXIDATION-PWY: cyclohexanol degradation	Anterior_nares	0	0	0	nan	nan	nan
CYCLOHEXANOL-OXIDATION-PWY: cyclohexanol degradation	Buccal_mucosa	0	0	0	nan	nan	nan
CYCLOHEXANOL-OXIDATION-PWY: cyclohexanol degradation	Posterior_fornix	0	0	0	nan	nan	nan
CYCLOHEXANOL-OXIDATION-PWY: cyclohexanol degradation	Stool	0	0	0	nan	nan	nan
CYCLOHEXANOL-OXIDATION-PWY: cyclohexanol degradation	Supragingival_plaque	0	0	0	nan	nan	nan
CYCLOHEXANOL-OXIDATION-PWY: cyclohexanol degradation	Tongue_dorsum	0	0	0	nan	nan	nan
DAPLYSINESYN-PWY: L-lysine biosynthesis I	Anterior_nares	0.00415425	0.00502091	0.00559476	0.103409	0.182068	0.305478
DAPLYSINESYN-PWY: L-lysine biosynthesis I	Buccal_mucosa	0.00247902	0.00300053	0.00332896	0.0890406	0.126696	0.184243
DAPLYSINESYN-PWY: L-lysine biosynthesis I	Posterior_fornix	7.10464e-05	0.000340456	0.00067001	1	1	1
DAPLYSINESYN-PWY: L-lysine biosynthesis I	Stool	0.00177107	0.00259108	0.00317561	0.130628	0.196033	0.311613
DAPLYSINESYN-PWY: L-lysine biosynthesis I	Supragingival_plaque	0.0039354	0.00415464	0.00439764	0.0363795	0.0521434	0.0742392
DAPLYSINESYN-PWY: L-lysine biosynthesis I	Tongue_dorsum	0.00309547	0.00358973	0.00386948	0.0791274	0.0984445	0.123563
DENITRIFICATION-PWY: nitrate reduction I (denitrification)	Anterior_nares	2.49855e-05	0.000101311	0.000509404	0.812654	1	1
DENITRIFICATION-PWY: nitrate reduction I (denitrification)	Buccal_mucosa	0.000297546	0.00056875	0.00089867	0.0249897	0.0440988	0.0818487
DENITRIFICATION-PWY: nitrate reduction I (denitrification)	Posterior_fornix	0	3.32022e-06	5.31753e-05	1	1	nan
DENITRIFICATION-PWY: nitrate reduction I (denitrification)	Stool	2.29908e-06	5.52071e-06	1.53582e-05	1	1	1
DENITRIFICATION-PWY: nitrate reduction I (denitrification)	Supragingival_plaque	0.00166785	0.00204913	0.00254974	0.0176507	0.0248887	0.0380484
DENITRIFICATION-PWY: nitrate reduction I (denitrification)	Tongue_dorsum	0.000619431	0.000861425	0.00126763	0.0296651	0.0491197	0.11164
DENOVOPURINE2-PWY: superpathway of purine nucleotides de novo biosynthesis II	Anterior_nares	0.00492189	0.00531086	0.00575452	0.194011	0.292191	0.507849
DENOVOPURINE2-PWY: superpathway of purine nucleotides de novo biosynthesis II	Buccal_mucosa	0.00591243	0.00621994	0.00666149	0.0660006	0.0835161	0.110028
DENOVOPURINE2-PWY: superpathway of purine nucleotides de novo biosynthesis II	Posterior_fornix	0.000120094	0.000485569	0.00144574	0.95493	1	1
DENOVOPURINE2-PWY: superpathway of purine nucleotides de novo biosynthesis II	Stool	0.00245487	0.0031299	0.00361111	0.743426	0.940323	0.995674
DENOVOPURINE2-PWY: superpathway of purine nucleotides de novo biosynthesis II	Supragingival_plaque	0.00512993	0.0052637	0.00544414	0.0775417	0.109255	0.1424
DENOVOPURINE2-PWY: superpathway of purine nucleotides de novo biosynthesis II	Tongue_dorsum	0.0053978	0.00564567	0.00585558	0.122695	0.168595	0.220084
DHGLUCONATE-PYR-CAT-PWY: glucose degradation (oxidative)	Anterior_nares	0	0	2.89471e-06	1	nan	nan
DHGLUCONATE-PYR-CAT-PWY: glucose degradation (oxidative)	Buccal_mucosa	0	1.00647e-07	5.16301e-07	1	nan	nan
DHGLUCONATE-PYR-CAT-PWY: glucose degradation (oxidative)	Posterior_fornix	0	0	8.42099e-07	1	nan	nan
DHGLUCONATE-PYR-CAT-PWY: glucose degradation (oxidative)	Stool	5.43493e-07	1.86009e-06	5.12966e-06	1	1	1
DHGLUCONATE-PYR-CAT-PWY: glucose degradation (oxidative)	Supragingival_plaque	2.89146e-07	7.79505e-07	1.24069e-06	1	1	1
DHGLUCONATE-PYR-CAT-PWY: glucose degradation (oxidative)	Tongue_dorsum	3.49172e-08	1.51582e-07	4.14837e-07	1	1	nan
DTDPRHAMSYN-PWY: dTDP-L-rhamnose biosynthesis I	Anterior_nares	0.00145316	0.00240876	0.003459	0.094204	0.177474	0.448704
DTDPRHAMSYN-PWY: dTDP-L-rhamnose biosynthesis I	Buccal_mucosa	0.00211683	0.00265931	0.00353614	0.0599877	0.080851	0.103727
DTDPRHAMSYN-PWY: dTDP-L-rhamnose biosynthesis I	Posterior_fornix	5.44742e-05	0.0002576	0.00203026	0.172918	0.61259	1
DTDPRHAMSYN-PWY: dTDP-L-rhamnose biosynthesis I	Stool	0.00621896	0.00698174	0.00808928	0.0584182	0.0884963	0.133791
DTDPRHAMSYN-PWY: dTDP-L-rhamnose biosynthesis I	Supragingival_plaque	0.00439695	0.00478466	0.00527084	0.0372197	0.0521377	0.0709541
DTDPRHAMSYN-PWY: dTDP-L-rhamnose biosynthesis I	Tongue_dorsum	0.0036818	0.00414344	0.00463653	0.0669019	0.0868132	0.119669
ECASYN-PWY: enterobacterial common antigen biosynthesis	Anterior_nares	0	0	0	nan	nan	nan
ECASYN-PWY: enterobacterial common antigen biosynthesis	Buccal_mucosa	0	0	0	nan	nan	nan
ECASYN-PWY: enterobacterial common antigen biosynthesis	Posterior_fornix	0	0	0	nan	nan	nan
ECASYN-PWY: enterobacterial common antigen biosynthesis	Stool	0	1.48711e-06	7.19826e-06	0.263591	1	nan
ECASYN-PWY: enterobacterial common antigen biosynthesis	Supragingival_plaque	0	0	1.18667e-06	1	nan	nan
ECASYN-PWY: enterobacterial common antigen biosynthesis	Tongue_dorsum	0	0	0	nan	nan	nan
ENTBACSYN-PWY: enterobactin biosynthesis	Anterior_nares	0	0.00020439	0.00121454	nan	nan	nan
ENTBACSYN-PWY: enterobactin biosynthesis	Buccal_mucosa	0.00028145	0.00063696	0.00111123	0.67732	1	nan
ENTBACSYN-PWY: enterobactin biosynthesis	Posterior_fornix	0	0	6.81677e-05	nan	nan	nan
ENTBACSYN-PWY: enterobactin biosynthesis	Stool	1.8896e-05	4.49956e-05	0.00013945	0.269325	1	nan
ENTBACSYN-PWY: enterobactin biosynthesis	Supragingival_plaque	0.00178678	0.00228262	0.00266878	0.0683117	0.125825	0.261294
ENTBACSYN-PWY: enterobactin biosynthesis	Tongue_dorsum	0.00038879	0.000697597	0.00105429	1	1	1
ERGOSTEROL-SYN-PWY: superpathway of ergosterol biosynthesis I	Anterior_nares	0	0	0	nan	nan	nan
ERGOSTEROL-SYN-PWY: superpathway of ergosterol biosynthesis I	Buccal_mucosa	0	0	0	nan	nan	nan
ERGOSTEROL-SYN-PWY: superpathway of ergosterol biosynthesis I	Posterior_fornix	0	0	0	nan	nan	nan
ERGOSTEROL-SYN-PWY: superpathway of ergosterol biosynthesis I	Stool	0	0	0	nan	nan	nan
ERGOSTEROL-SYN-PWY: superpathway of ergosterol biosynthesis I	Supragingival_plaque	0	0	0	nan	nan	nan
ERGOSTEROL-SYN-PWY: superpathway of ergosterol biosynthesis I	Tongue_dorsum	0	0	0	nan	nan	nan
FAO-PWY: fatty acid &beta;-oxidation I	Anterior_nares	0.000765384	0.00140463	0.00246031	0.280951	0.840317	1
FAO-PWY: fatty acid &beta;-oxidation I	Buccal_mucosa	0.000240404	0.000435931	0.000741403	0.124106	0.199102	0.402306
FAO-PWY: fatty acid &beta;-oxidation I	Posterior_fornix	8.96235e-05	0.000406776	0.00114525	0.948707	1	1
FAO-PWY: fatty acid &beta;-oxidation I	Stool	0.000985744	0.00176272	0.0024453	0.228854	0.355904	0.531578
FAO-PWY: fatty acid &beta;-oxidation I	Supragingival_plaque	0.000607794	0.000983812	0.00153661	0.0892488	0.128689	0.201158
FAO-PWY: fatty acid &beta;-oxidation I	Tongue_dorsum	0.000930777	0.00139449	0.00177897	0.135336	0.201116	0.368105
FASYN-ELONG-PWY: fatty acid elongation -- saturated	Anterior_nares	0.00150674	0.00278262	0.00391887	0.0952559	0.213981	0.536171
FASYN-ELONG-PWY: fatty acid elongation -- saturated	Buccal_mucosa	0.00570846	0.0059651	0.00617784	0.0277161	0.0417099	0.0607671
FASYN-ELONG-PWY: fatty acid elongation -- saturated	Posterior_fornix	0.000281184	0.00162222	0.01008	0.0185139	0.118248	1
FASYN-ELONG-PWY: fatty acid elongation -- saturated	Stool	0.00779748	0.00845234	0.00894843	0.0140378	0.0281056	0.0565804
FASYN-ELONG-PWY: fatty acid elongation -- saturated	Supragingival_plaque	0.00458529	0.00533742	0.00608662	0.0336106	0.0416621	0.0593056
FASYN-ELONG-PWY: fatty acid elongation -- saturated	Tongue_dorsum	0.00575131	0.00618043	0.00654228	0.0279538	0.0355695	0.0453577
FASYN-INITIAL-PWY: superpathway of fatty acid biosynthesis initiation (E. coli)	Anterior_nares	0.00186873	0.0028767	0.00376205	0.0301746	0.0614728	0.148777
FASYN-INITIAL-PWY: superpathway of fatty acid biosynthesis initiation (E. coli)	Buccal_mucosa	0.00476021	0.00493752	0.00511141	0.0161604	0.0245503	0.0324027
FASYN-INITIAL-PWY: superpathway of fatty acid biosynthesis initiation (E. coli)	Posterior_fornix	0.00010593	0.000810594	0.00259842	0.157908	1	1
FASYN-INITIAL-PWY: superpathway of fatty acid biosynthesis initiation (E. coli)	Stool	0.00589386	0.00638195	0.00662876	0.0209402	0.032947	0.0563864
FASYN-INITIAL-PWY: superpathway of fatty acid biosynthesis initiation (E. coli)	Supragingival_plaque	0.00414461	0.00470523	0.00516285	0.0193691	0.028198	0.0380701
FASYN-INITIAL-PWY: superpathway of fatty acid biosynthesis initiation (E. coli)	Tongue_dorsum	0.00491845	0.00525822	0.00556541	0.0199195	0.0263159	0.0357129
FERMENTATION-PWY: mixed acid fermentation	Anterior_nares	0.000573641	0.00136249	0.00242375	0.951837	1	1
FERMENTATION-PWY: mixed acid fermentation	Buccal_mucosa	0.0026105	0.00304952	0.00340116	0.134459	0.190014	0.287784
FERMENTATION-PWY: mixed acid fermentation	Posterior_fornix	0.000146089	0.000593565	0.00192455	1	1	1
FERMENTATION-PWY: mixed acid fermentation	Stool	0.000218789	0.000388498	0.000685487	0.524301	0.799685	0.911963
FERMENTATION-PWY: mixed acid fermentation	Supragingival_plaque	0.00259024	0.00293365	0.00313715	0.124959	0.169644	0.226378
FERMENTATION-PWY: mixed acid fermentation	Tongue_dorsum	0.00309606	0.00328833	0.00356652	0.132922	0.173449	0.235742
FOLSYN-PWY: superpathway of tetrahydrofolate biosynthesis and salvage	Anterior_nares	0.00338047	0.00396643	0.0045539	0.00732315	0.0318829	0.110574
FOLSYN-PWY: superpathway of tetrahydrofolate biosynthesis and salvage	Buccal_mucosa	0.00419186	0.00444794	0.00472422	0.0274069	0.0456539	0.0628584
FOLSYN-PWY: superpathway of tetrahydrofolate biosynthesis and salvage	Posterior_fornix	0	7.56891e-05	0.00119747	1	nan	nan
FOLSYN-PWY: superpathway of tetrahydrofolate biosynthesis and salvage	Stool	0.00170098	0.00227467	0.00314121	0.0217273	0.0603336	0.160944
FOLSYN-PWY: superpathway of tetrahydrofolate biosynthesis and salvage	Supragingival_plaque	0.00369812	0.00385151	0.00408769	0.0230006	0.034856	0.049538
FOLSYN-PWY: superpathway of tetrahydrofolate biosynthesis and salvage	Tongue_dorsum	0.00323184	0.00348358	0.00367717	0.0590141	0.0878574	0.125671
FUC-RHAMCAT-PWY: superpathway of fucose and rhamnose degradation	Anterior_nares	0	0	6.93345e-07	nan	nan	nan
FUC-RHAMCAT-PWY: superpathway of fucose and rhamnose degradation	Buccal_mucosa	4.27139e-05	7.12908e-05	0.00012616	1	1	1
FUC-RHAMCAT-PWY: superpathway of fucose and rhamnose degradation	Posterior_fornix	0	0	4.84156e-07	nan	nan	nan
FUC-RHAMCAT-PWY: superpathway of fucose and rhamnose degradation	Stool	0.0010917	0.00155464	0.0021859	0.823964	0.990334	1
FUC-RHAMCAT-PWY: superpathway of fucose and rhamnose degradation	Supragingival_plaque	0.000123728	0.000242077	0.000377228	1	1	1
FUC-RHAMCAT-PWY: superpathway of fucose and rhamnose degradation	Tongue_dorsum	3.53937e-05	5.4422e-05	8.20691e-05	1	1	1
FUCCAT-PWY: fucose degradation	Anterior_nares	2.3765e-05	0.00013852	0.000386752	0.327988	1	nan
FUCCAT-PWY: fucose degradation	Buccal_mucosa	0.00023452	0.000384441	0.000794957	0.421414	0.772095	0.972571
FUCCAT-PWY: fucose degradation	Posterior_fornix	0	5.95549e-06	7.13648e-05	1	1	nan
FUCCAT-PWY: fucose degradation	Stool	0.000764376	0.00129954	0.00193373	0.0336297	0.0906512	0.212071
FUCCAT-PWY: fucose degradation	Supragingival_plaque	0.00024244	0.000386224	0.000503552	0.499508	0.744036	0.882849
FUCCAT-PWY: fucose degradation	Tongue_dorsum	6.58806e-05	0.000100864	0.000157882	0.481463	0.59708	0.78752
GALACT-GLUCUROCAT-PWY: superpathway of hexuronide and hexuronate degradation	Anterior_nares	0	5.33631e-05	0.000218943	1	nan	nan
GALACT-GLUCUROCAT-PWY: superpathway of hexuronide and hexuronate degradation	Buccal_mucosa	1.48535e-05	3.2022e-05	6.82273e-05	0.719181	1	1
GALACT-GLUCUROCAT-PWY: superpathway of hexuronide and hexuronate degradation	Posterior_fornix	0	0	5.26317e-05	1	nan	nan
GALACT-GLUCUROCAT-PWY: superpathway of hexuronide and hexuronate degradation	Stool	0.00350439	0.00403554	0.00458852	0.0101979	0.0223819	0.0486251
GALACT-GLUCUROCAT-PWY: superpathway of hexuronide and hexuronate degradation	Supragingival_plaque	1.62445e-05	6.04079e-05	0.000130454	0.323541	0.732863	1
GALACT-GLUCUROCAT-PWY: superpathway of hexuronide and hexuronate degradation	Tongue_dorsum	8.07372e-05	0.000116205	0.000161449	0.127759	0.236936	0.606218
GALACTARDEG-PWY: D-galactarate degradation I	Anterior_nares	0	1.79512e-05	6.44644e-05	1	1	nan
GALACTARDEG-PWY: D-galactarate degradation I	Buccal_mucosa	6.95851e-06	1.44481e-05	3.12938e-05	1	1	1
GALACTARDEG-PWY: D-galactarate degradation I	Posterior_fornix	0	5.16321e-06	2.92216e-05	1	1	nan
GALACTARDEG-PWY: D-galactarate degradation I	Stool	0.000112722	0.000232161	0.000353671	0.435158	0.591399	0.74071
GALACTARDEG-PWY: D-galactarate degradation I	Supragingival_plaque	2.10755e-05	4.87936e-05	9.49701e-05	0.849534	1	1
GALACTARDEG-PWY: D-galactarate degradation I	Tongue_dorsum	3.15811e-05	4.38948e-05	5.87141e-05	1	1	1
GALACTUROCAT-PWY: D-galacturonate degradation I	Anterior_nares	0	5.57996e-05	0.000243397	1	nan	nan
GALACTUROCAT-PWY: D-galacturonate degradation I	Buccal_mucosa	1.35492e-05	3.0842e-05	7.12902e-05	0.26678	0.568737	1
GALACTUROCAT-PWY: D-galacturonate degradation I	Posterior_fornix	0	3.47936e-06	5.7852e-05	1	nan	nan
GALACTUROCAT-PWY: D-galacturonate degradation I	Stool	0.00315789	0.00361846	0.00407044	0.0172903	0.0368718	0.0709811
GALACTUROCAT-PWY: D-galacturonate degradation I	Supragingival_plaque	1.31376e-05	4.58792e-05	0.000137287	0.173875	0.35888	0.618448
GALACTUROCAT-PWY: D-galacturonate degradation I	Tongue_dorsum	8.24763e-05	0.000136608	0.000217269	0.0705387	0.120363	0.187569
GALLATE-DEGRADATION-I-PWY: gallate degradation II	Anterior_nares	0	0	0	nan	nan	nan
GALLATE-DEGRADATION-I-PWY: gallate degradation II	Buccal_mucosa	0	0	0	nan	nan	nan
GALLATE-DEGRADATION-I-PWY: gallate degradation II	Posterior_fornix	0	0	0	nan	nan	nan
GALLATE-DEGRADATION-I-PWY: gallate degradation II	Stool	0	0	3.42641e-07	1	nan	nan
GALLATE-DEGRADATION-I-PWY: gallate degradation II	Supragingival_plaque	0	0	0	nan	nan	nan
GALLATE-DEGRADATION-I-PWY: gallate degradation II	Tongue_dorsum	0	0	0	nan	nan	nan
GALLATE-DEGRADATION-II-PWY: gallate degradation I	Anterior_nares	0	0	0	nan	nan	nan
GALLATE-DEGRADATION-II-PWY: gallate degradation I	Buccal_mucosa	0	0	0	nan	nan	nan
GALLATE-DEGRADATION-II-PWY: gallate degradation I	Posterior_fornix	0	0	0	nan	nan	nan
GALLATE-DEGRADATION-II-PWY: gallate degradation I	Stool	0	0	3.03066e-07	1	nan	nan
GALLATE-DEGRADATION-II-PWY: gallate degradation I	Supragingival_plaque	0	0	0	nan	nan	nan
GALLATE-DEGRADATION-II-PWY: gallate degradation I	Tongue_dorsum	0	0	0	nan	nan	nan
GLCMANNANAUT-PWY: superpathway of N-acetylglucosamine, N-acetylmannosamine and N-acetylneuraminate degradation	Anterior_nares	0.000745935	0.00151963	0.00260874	0.0303072	0.125556	1
GLCMANNANAUT-PWY: superpathway of N-acetylglucosamine, N-acetylmannosamine and N-acetylneuraminate degradation	Buccal_mucosa	0.00395834	0.00441402	0.00504825	0.0123032	0.0193236	0.0300859
GLCMANNANAUT-PWY: superpathway of N-acetylglucosamine, N-acetylmannosamine and N-acetylneuraminate degradation	Posterior_fornix	0.000482277	0.00303374	0.0142265	0.00403182	0.0300139	1
GLCMANNANAUT-PWY: superpathway of N-acetylglucosamine, N-acetylmannosamine and N-acetylneuraminate degradation	Stool	0.000517484	0.00096134	0.00142882	0.0594576	0.0943415	0.15451
GLCMANNANAUT-PWY: superpathway of N-acetylglucosamine, N-acetylmannosamine and N-acetylneuraminate degradation	Supragingival_plaque	0.00169674	0.00201211	0.00225107	0.0175768	0.0298811	0.0441785
GLCMANNANAUT-PWY: superpathway of N-acetylglucosamine, N-acetylmannosamine and N-acetylneuraminate degradation	Tongue_dorsum	0.0022594	0.00265747	0.00310569	0.0341865	0.0440956	0.0563952
GLUCARDEG-PWY: D-glucarate degradation I	Anterior_nares	0	9.81869e-06	4.31459e-05	1	nan	nan
GLUCARDEG-PWY: D-glucarate degradation I	Buccal_mucosa	1.16222e-06	4.56567e-06	1.35598e-05	1	1	1
GLUCARDEG-PWY: D-glucarate degradation I	Posterior_fornix	0	3.21208e-06	1.60149e-05	1	nan	nan
GLUCARDEG-PWY: D-glucarate degradation I	Stool	2.90183e-05	5.8992e-05	0.000110029	0.408671	0.734841	0.955107
GLUCARDEG-PWY: D-glucarate degradation I	Supragingival_plaque	2.42341e-05	5.12407e-05	0.000113572	1	1	1
GLUCARDEG-PWY: D-glucarate degradation I	Tongue_dorsum	1.94719e-06	4.88464e-06	1.46055e-05	1	1	1
GLUCARGALACTSUPER-PWY: superpathway of D-glucarate and D-galactarate degradation	Anterior_nares	0	1.79512e-05	6.44644e-05	1	1	nan
GLUCARGALACTSUPER-PWY: superpathway of D-glucarate and D-galactarate degradation	Buccal_mucosa	6.95851e-06	1.44481e-05	3.12938e-05	1	1	1
GLUCARGALACTSUPER-PWY: superpathway of D-glucarate and D-galactarate degradation	Posterior_fornix	0	5.16321e-06	2.92216e-05	1	1	nan
GLUCARGALACTSUPER-PWY: superpathway of D-glucarate and D-galactarate degradation	Stool	0.000112722	0.000232161	0.000353671	0.435158	0.591399	0.74071
GLUCARGALACTSUPER-PWY: superpathway of D-glucarate and D-galactarate degradation	Supragingival_plaque	2.10755e-05	4.87936e-05	9.49701e-05	0.849534	1	1
GLUCARGALACTSUPER-PWY: superpathway of D-glucarate and D-galactarate degradation	Tongue_dorsum	3.15811e-05	4.38948e-05	5.87141e-05	1	1	1
GLUCONEO-PWY: gluconeogenesis I	Anterior_nares	0.00475509	0.00506018	0.00541074	0.375894	0.637079	0.931523
GLUCONEO-PWY: gluconeogenesis I	Buccal_mucosa	0.00468258	0.00491415	0.00517298	0.0473671	0.0697135	0.100502
GLUCONEO-PWY: gluconeogenesis I	Posterior_fornix	0.00142987	0.00387572	0.00829766	0.0676348	0.446758	1
GLUCONEO-PWY: gluconeogenesis I	Stool	0.0070633	0.007434	0.00779488	0.0427221	0.0802651	0.139645
GLUCONEO-PWY: gluconeogenesis I	Supragingival_plaque	0.0048439	0.00518288	0.00541739	0.0911373	0.133949	0.177202
GLUCONEO-PWY: gluconeogenesis I	Tongue_dorsum	0.00538655	0.00568565	0.00598368	0.103222	0.129267	0.175744
GLUCOSE1PMETAB-PWY: glucose and glucose-1-phosphate degradation	Anterior_nares	0.00106539	0.00190146	0.00296106	0	0.00821983	0.0505509
GLUCOSE1PMETAB-PWY: glucose and glucose-1-phosphate degradation	Buccal_mucosa	0.00450481	0.00514628	0.0059069	0.00531046	0.00973294	0.0160028
GLUCOSE1PMETAB-PWY: glucose and glucose-1-phosphate degradation	Posterior_fornix	0	3.09039e-05	0.000210513	0.111526	1	nan
GLUCOSE1PMETAB-PWY: glucose and glucose-1-phosphate degradation	Stool	5.47665e-06	2.31446e-05	7.29934e-05	0.0471376	0.200029	0.947333
GLUCOSE1PMETAB-PWY: glucose and glucose-1-phosphate degradation	Supragingival_plaque	0.00174812	0.00216643	0.00257191	0.00916822	0.016507	0.0284283
GLUCOSE1PMETAB-PWY: glucose and glucose-1-phosphate degradation	Tongue_dorsum	0.00239864	0.00303936	0.00356295	0.0123494	0.0276172	0.0426553
GLUCUROCAT-PWY: superpathway of &beta;-D-glucuronide and D-glucuronate degradation	Anterior_nares	0.000685781	0.00110396	0.00181931	0	0.0076693	0.0349655
GLUCUROCAT-PWY: superpathway of &beta;-D-glucuronide and D-glucuronate degradation	Buccal_mucosa	0.000133563	0.000211863	0.000326421	0.261991	0.556843	0.992654
GLUCUROCAT-PWY: superpathway of &beta;-D-glucuronide and D-glucuronate degradation	Posterior_fornix	0	1.24422e-05	0.000147173	0.60051	nan	nan
GLUCUROCAT-PWY: superpathway of &beta;-D-glucuronide and D-glucuronate degradation	Stool	0.00408458	0.0046199	0.00533747	0.00630233	0.015039	0.0335198
GLUCUROCAT-PWY: superpathway of &beta;-D-glucuronide and D-glucuronate degradation	Supragingival_plaque	0.000314238	0.000415198	0.000589751	0.0793268	0.122504	0.165983
GLUCUROCAT-PWY: superpathway of &beta;-D-glucuronide and D-glucuronate degradation	Tongue_dorsum	0.000317435	0.000419414	0.000512219	0.0895962	0.131502	0.209454
GLUDEG-I-PWY: GABA shunt	Anterior_nares	0.00117739	0.00169843	0.00227058	0.144297	0.532625	1
GLUDEG-I-PWY: GABA shunt	Buccal_mucosa	0.000157988	0.00026064	0.000510041	0.108401	0.212477	0.362527
GLUDEG-I-PWY: GABA shunt	Posterior_fornix	1.25935e-05	6.37506e-05	0.000187112	1	1	1
GLUDEG-I-PWY: GABA shunt	Stool	0.000468628	0.000900494	0.00147099	0.368158	0.721541	1
GLUDEG-I-PWY: GABA shunt	Supragingival_plaque	0.000985828	0.0014453	0.0018568	0.0281702	0.0506209	0.0923784
GLUDEG-I-PWY: GABA shunt	Tongue_dorsum	0.000142276	0.000247342	0.000338255	0.270843	0.507041	0.753978
GLUDEG-II-PWY: L-glutamate degradation VII (to butanoate)	Anterior_nares	0	0	0	nan	nan	nan
GLUDEG-II-PWY: L-glutamate degradation VII (to butanoate)	Buccal_mucosa	1.49974e-07	4.14799e-06	1.3471e-05	1	1	nan
GLUDEG-II-PWY: L-glutamate degradation VII (to butanoate)	Posterior_fornix	0	0	0	nan	nan	nan
GLUDEG-II-PWY: L-glutamate degradation VII (to butanoate)	Stool	3.83306e-06	1.41756e-05	4.11605e-05	1	1	1
GLUDEG-II-PWY: L-glutamate degradation VII (to butanoate)	Supragingival_plaque	9.20752e-07	7.92995e-06	5.29446e-05	1	1	1
GLUDEG-II-PWY: L-glutamate degradation VII (to butanoate)	Tongue_dorsum	2.77829e-05	7.64202e-05	0.000158277	1	1	1
GLUTORN-PWY: L-ornithine biosynthesis	Anterior_nares	0.00300176	0.00367262	0.00448782	0.143935	0.25117	0.454363
GLUTORN-PWY: L-ornithine biosynthesis	Buccal_mucosa	0.000391314	0.000705667	0.00118509	0.0512831	0.0779066	0.119076
GLUTORN-PWY: L-ornithine biosynthesis	Posterior_fornix	1.32439e-05	8.14703e-05	0.000351485	0.619205	1	1
GLUTORN-PWY: L-ornithine biosynthesis	Stool	0.00444029	0.00488521	0.00533416	0.0550133	0.108341	0.192128
GLUTORN-PWY: L-ornithine biosynthesis	Supragingival_plaque	0.00216173	0.00254736	0.00284959	0.0292443	0.0393868	0.0650661
GLUTORN-PWY: L-ornithine biosynthesis	Tongue_dorsum	0.00136977	0.00165141	0.00185848	0.0406517	0.0582366	0.0996927
GLYCOCAT-PWY: glycogen degradation I (bacterial)	Anterior_nares	4.26575e-05	0.000124243	0.000456984	1	1	nan
GLYCOCAT-PWY: glycogen degradation I (bacterial)	Buccal_mucosa	1.13225e-05	2.57944e-05	6.54418e-05	1	1	1
GLYCOCAT-PWY: glycogen degradation I (bacterial)	Posterior_fornix	0	1.90679e-06	1.09048e-05	1	1	nan
GLYCOCAT-PWY: glycogen degradation I (bacterial)	Stool	3.8519e-06	7.40158e-06	1.7036e-05	0.610481	1	1
GLYCOCAT-PWY: glycogen degradation I (bacterial)	Supragingival_plaque	6.30106e-05	0.000118267	0.000200759	1	1	1
GLYCOCAT-PWY: glycogen degradation I (bacterial)	Tongue_dorsum	1.49974e-05	2.71018e-05	4.21897e-05	1	1	1
GLYCOGENSYNTH-PWY: glycogen biosynthesis I (from ADP-D-Glucose)	Anterior_nares	0.00210677	0.00275655	0.00370285	0.0608682	0.0980665	0.17083
GLYCOGENSYNTH-PWY: glycogen biosynthesis I (from ADP-D-Glucose)	Buccal_mucosa	0.00483191	0.00506353	0.00527098	0.0232985	0.0345007	0.0548002
GLYCOGENSYNTH-PWY: glycogen biosynthesis I (from ADP-D-Glucose)	Posterior_fornix	5.96849e-06	0.000176463	0.000758504	0.496279	1	1
GLYCOGENSYNTH-PWY: glycogen biosynthesis I (from ADP-D-Glucose)	Stool	0.0020785	0.00383027	0.00526029	0.227534	0.302377	0.44302
GLYCOGENSYNTH-PWY: glycogen biosynthesis I (from ADP-D-Glucose)	Supragingival_plaque	0.00445901	0.00467227	0.00502619	0.0248639	0.0394607	0.0649088
GLYCOGENSYNTH-PWY: glycogen biosynthesis I (from ADP-D-Glucose)	Tongue_dorsum	0.00395325	0.00418072	0.00443811	0.0826767	0.0989766	0.131533
GLYCOL-GLYOXDEG-PWY: superpathway of glycol metabolism and degradation	Anterior_nares	1.3057e-05	0.000157488	0.000420218	1	1	nan
GLYCOL-GLYOXDEG-PWY: superpathway of glycol metabolism and degradation	Buccal_mucosa	3.83972e-05	8.79867e-05	0.000156265	0.092475	0.242929	0.730258
GLYCOL-GLYOXDEG-PWY: superpathway of glycol metabolism and degradation	Posterior_fornix	0	9.97203e-06	5.4263e-05	1	nan	nan
GLYCOL-GLYOXDEG-PWY: superpathway of glycol metabolism and degradation	Stool	1.03647e-05	3.50611e-05	9.98573e-05	0.195779	1	1
GLYCOL-GLYOXDEG-PWY: superpathway of glycol metabolism and degradation	Supragingival_plaque	0.000384913	0.000505201	0.000686926	0.0336649	0.0516532	0.0795223
GLYCOL-GLYOXDEG-PWY: superpathway of glycol metabolism and degradation	Tongue_dorsum	2.57125e-05	6.11043e-05	0.000137185	0.25234	0.679864	1
GLYCOLYSIS-E-D: superpathway of glycolysis and Entner-Doudoroff	Anterior_nares	0.0016587	0.00221424	0.00299151	1	1	1
GLYCOLYSIS-E-D: superpathway of glycolysis and Entner-Doudoroff	Buccal_mucosa	0.00106127	0.00165174	0.00236035	0.208604	0.405483	0.627776
GLYCOLYSIS-E-D: superpathway of glycolysis and Entner-Doudoroff	Posterior_fornix	8.96817e-05	0.000655682	0.00234623	1	1	1
GLYCOLYSIS-E-D: superpathway of glycolysis and Entner-Doudoroff	Stool	0.00398922	0.00470571	0.0052143	0.0247464	0.045964	0.0967722
GLYCOLYSIS-E-D: superpathway of glycolysis and Entner-Doudoroff	Supragingival_plaque	0.00191758	0.00234559	0.00275751	0.10361	0.194808	0.326489
GLYCOLYSIS-E-D: superpathway of glycolysis and Entner-Doudoroff	Tongue_dorsum	0.0017166	0.00220599	0.00273549	0.126187	0.289942	0.604428
GLYCOLYSIS-TCA-GLYOX-BYPASS: superpathway of glycolysis, pyruvate dehydrogenase, TCA, and glyoxylate bypass	Anterior_nares	0.00139863	0.00224294	0.00304522	1	1	1
GLYCOLYSIS-TCA-GLYOX-BYPASS: superpathway of glycolysis, pyruvate dehydrogenase, TCA, and glyoxylate bypass	Buccal_mucosa	4.79165e-05	0.000145915	0.000294831	0.529024	0.962666	1
GLYCOLYSIS-TCA-GLYOX-BYPASS: superpathway of glycolysis, pyruvate dehydrogenase, TCA, and glyoxylate bypass	Posterior_fornix	0	3.28424e-05	0.000234048	1	1	nan
GLYCOLYSIS-TCA-GLYOX-BYPASS: superpathway of glycolysis, pyruvate dehydrogenase, TCA, and glyoxylate bypass	Stool	2.99044e-06	1.31927e-05	4.84115e-05	0.594227	1	1
GLYCOLYSIS-TCA-GLYOX-BYPASS: superpathway of glycolysis, pyruvate dehydrogenase, TCA, and glyoxylate bypass	Supragingival_plaque	0.000702143	0.00123986	0.00177616	0.279938	0.419755	0.627424
GLYCOLYSIS-TCA-GLYOX-BYPASS: superpathway of glycolysis, pyruvate dehydrogenase, TCA, and glyoxylate bypass	Tongue_dorsum	5.53408e-06	1.84293e-05	4.46377e-05	0.880873	1	1
GLYCOLYSIS: glycolysis I (from glucose 6-phosphate)	Anterior_nares	0.00488742	0.00550225	0.0058271	0.235658	0.397223	0.618423
GLYCOLYSIS: glycolysis I (from glucose 6-phosphate)	Buccal_mucosa	0.0054613	0.0056888	0.00589234	0.0569538	0.0716909	0.0944584
GLYCOLYSIS: glycolysis I (from glucose 6-phosphate)	Posterior_fornix	0.0124173	0.0144096	0.016364	0.0126688	0.0266225	0.0802866
GLYCOLYSIS: glycolysis I (from glucose 6-phosphate)	Stool	0.00647334	0.00677187	0.00714561	0.0808155	0.164866	0.292185
GLYCOLYSIS: glycolysis I (from glucose 6-phosphate)	Supragingival_plaque	0.00514315	0.00536959	0.0055874	0.0618165	0.0831697	0.11204
GLYCOLYSIS: glycolysis I (from glucose 6-phosphate)	Tongue_dorsum	0.00513427	0.00540305	0.00563604	0.091515	0.115408	0.149849
GLYOXYLATE-BYPASS: glyoxylate cycle	Anterior_nares	0.000467184	0.00106086	0.00217876	0.461364	0.957618	1
GLYOXYLATE-BYPASS: glyoxylate cycle	Buccal_mucosa	1.12406e-05	3.46725e-05	7.44952e-05	0.13871	0.321293	0.713731
GLYOXYLATE-BYPASS: glyoxylate cycle	Posterior_fornix	0	1.68494e-05	8.82152e-05	1	1	nan
GLYOXYLATE-BYPASS: glyoxylate cycle	Stool	9.3417e-07	4.77205e-06	2.39664e-05	0.165426	0.864594	1
GLYOXYLATE-BYPASS: glyoxylate cycle	Supragingival_plaque	0.000182102	0.000369745	0.000668203	0.0617067	0.0857017	0.121696
GLYOXYLATE-BYPASS: glyoxylate cycle	Tongue_dorsum	1.23267e-06	4.11543e-06	1.0035e-05	0.269258	0.695289	1
GOLPDLCAT-PWY: superpathway of glycerol degradation to 1,3-propanediol	Anterior_nares	7.07079e-05	0.000233697	0.000570373	0.605895	1	1
GOLPDLCAT-PWY: superpathway of glycerol degradation to 1,3-propanediol	Buccal_mucosa	0.000586675	0.000835047	0.00120938	0.0545099	0.0887866	0.157294
GOLPDLCAT-PWY: superpathway of glycerol degradation to 1,3-propanediol	Posterior_fornix	0	4.11374e-05	0.00023294	1	1	nan
GOLPDLCAT-PWY: superpathway of glycerol degradation to 1,3-propanediol	Stool	7.32117e-05	0.000148586	0.000283788	0.236245	0.411612	0.616939
GOLPDLCAT-PWY: superpathway of glycerol degradation to 1,3-propanediol	Supragingival_plaque	0.000919234	0.00113369	0.00135114	0.0445635	0.0764369	0.128416
GOLPDLCAT-PWY: superpathway of glycerol degradation to 1,3-propanediol	Tongue_dorsum	0.0012432	0.00157579	0.00202095	0.0763646	0.102091	0.139436
HCAMHPDEG-PWY: 3-phenylpropanoate and 3-(3-hydroxyphenyl)propanoate degradation to 2-oxopent-4-enoate	Anterior_nares	0	0	0	nan	nan	nan
HCAMHPDEG-PWY: 3-phenylpropanoate and 3-(3-hydroxyphenyl)propanoate degradation to 2-oxopent-4-enoate	Buccal_mucosa	0	0	0	nan	nan	nan
HCAMHPDEG-PWY: 3-phenylpropanoate and 3-(3-hydroxyphenyl)propanoate degradation to 2-oxopent-4-enoate	Posterior_fornix	0	0	0	nan	nan	nan
HCAMHPDEG-PWY: 3-phenylpropanoate and 3-(3-hydroxyphenyl)propanoate degradation to 2-oxopent-4-enoate	Stool	0	0	1.65944e-07	nan	nan	nan
HCAMHPDEG-PWY: 3-phenylpropanoate and 3-(3-hydroxyphenyl)propanoate degradation to 2-oxopent-4-enoate	Supragingival_plaque	0	0	0	nan	nan	nan
HCAMHPDEG-PWY: 3-phenylpropanoate and 3-(3-hydroxyphenyl)propanoate degradation to 2-oxopent-4-enoate	Tongue_dorsum	0	0	0	nan	nan	nan
HEME-BIOSYNTHESIS-II: heme biosynthesis I (aerobic)	Anterior_nares	0.00324763	0.00383331	0.00437783	0.0367188	0.0719246	0.178221
HEME-BIOSYNTHESIS-II: heme biosynthesis I (aerobic)	Buccal_mucosa	0.00265999	0.00319163	0.00377387	0.0400782	0.0591569	0.0801649
HEME-BIOSYNTHESIS-II: heme biosynthesis I (aerobic)	Posterior_fornix	4.0311e-05	0.000186834	0.000747229	0.630324	1	1
HEME-BIOSYNTHESIS-II: heme biosynthesis I (aerobic)	Stool	0.000115486	0.000188759	0.000263596	0.119755	0.382814	0.736586
HEME-BIOSYNTHESIS-II: heme biosynthesis I (aerobic)	Supragingival_plaque	0.00326214	0.00362071	0.00404132	0.0317087	0.0416279	0.0638498
HEME-BIOSYNTHESIS-II: heme biosynthesis I (aerobic)	Tongue_dorsum	0.00278185	0.00311673	0.00338896	0.0492985	0.056335	0.0659877
HEMESYN2-PWY: heme biosynthesis II (anaerobic)	Anterior_nares	0.00334564	0.00390902	0.00450524	0.0535068	0.0845068	0.177728
HEMESYN2-PWY: heme biosynthesis II (anaerobic)	Buccal_mucosa	0.00277791	0.00337752	0.00417161	0.0515765	0.077646	0.109756
HEMESYN2-PWY: heme biosynthesis II (anaerobic)	Posterior_fornix	5.801e-06	6.25199e-05	0.000411086	0.577484	1	nan
HEMESYN2-PWY: heme biosynthesis II (anaerobic)	Stool	5.67958e-05	0.000118473	0.000194787	0.0623431	0.262399	0.715103
HEMESYN2-PWY: heme biosynthesis II (anaerobic)	Supragingival_plaque	0.00396748	0.00424301	0.00459894	0.0305533	0.0420528	0.0560817
HEMESYN2-PWY: heme biosynthesis II (anaerobic)	Tongue_dorsum	0.00344783	0.00380938	0.00415739	0.0554772	0.068158	0.0774286
HEXITOLDEGSUPER-PWY: superpathway of hexitol degradation (bacteria)	Anterior_nares	0	0.000174385	0.00089148	1	1	nan
HEXITOLDEGSUPER-PWY: superpathway of hexitol degradation (bacteria)	Buccal_mucosa	0.000425514	0.000715491	0.00114699	0.350795	0.616271	0.897267
HEXITOLDEGSUPER-PWY: superpathway of hexitol degradation (bacteria)	Posterior_fornix	0	0	5.35975e-05	1	nan	nan
HEXITOLDEGSUPER-PWY: superpathway of hexitol degradation (bacteria)	Stool	3.69802e-05	9.07032e-05	0.000204356	0.925039	1	1
HEXITOLDEGSUPER-PWY: superpathway of hexitol degradation (bacteria)	Supragingival_plaque	0.000971064	0.0012674	0.0015153	0.227532	0.4035	0.731163
HEXITOLDEGSUPER-PWY: superpathway of hexitol degradation (bacteria)	Tongue_dorsum	0.000605491	0.000813696	0.00107214	0.948384	0.989365	1
HISDEG-PWY: L-histidine degradation I	Anterior_nares	0.00218593	0.00293877	0.00365631	0.0209033	0.0442533	0.0974519
HISDEG-PWY: L-histidine degradation I	Buccal_mucosa	0.00011528	0.000220799	0.000413252	0.0366994	0.0634588	0.0929072
HISDEG-PWY: L-histidine degradation I	Posterior_fornix	3.4514e-06	3.63712e-05	0.000173877	0.190128	1	1
HISDEG-PWY: L-histidine degradation I	Stool	0.00246616	0.00361129	0.00428246	0.00668771	0.0269967	0.0564253
HISDEG-PWY: L-histidine degradation I	Supragingival_plaque	0.000633401	0.000983233	0.00124552	0.0221803	0.0316221	0.0451995
HISDEG-PWY: L-histidine degradation I	Tongue_dorsum	0.000730216	0.000911709	0.00119211	0.0214871	0.0302022	0.0602598
HISTSYN-PWY: L-histidine biosynthesis	Anterior_nares	0.00356096	0.00457771	0.00537866	0.183058	0.28799	0.525759
HISTSYN-PWY: L-histidine biosynthesis	Buccal_mucosa	0.000677643	0.0011294	0.00155784	0.0795696	0.102688	0.140968
HISTSYN-PWY: L-histidine biosynthesis	Posterior_fornix	4.53934e-06	8.37685e-05	0.000292158	1	1	nan
HISTSYN-PWY: L-histidine biosynthesis	Stool	0.00479473	0.0050541	0.00531118	0.0793462	0.134108	0.219961
HISTSYN-PWY: L-histidine biosynthesis	Supragingival_plaque	0.002856	0.00311381	0.0035786	0.0600885	0.0780181	0.107996
HISTSYN-PWY: L-histidine biosynthesis	Tongue_dorsum	0.00156887	0.00177107	0.00205104	0.0903846	0.122748	0.165051
HOMOSER-METSYN-PWY: L-methionine biosynthesis I	Anterior_nares	0.000264853	0.000855819	0.00156027	0.32125	0.665884	1
HOMOSER-METSYN-PWY: L-methionine biosynthesis I	Buccal_mucosa	0.00601592	0.00694713	0.00772485	0.0323414	0.0420276	0.051438
HOMOSER-METSYN-PWY: L-methionine biosynthesis I	Posterior_fornix	0.00010456	0.00049458	0.00198439	0.199995	0.649923	1
HOMOSER-METSYN-PWY: L-methionine biosynthesis I	Stool	0.0054084	0.00585381	0.00638702	0.0174077	0.0363076	0.0748403
HOMOSER-METSYN-PWY: L-methionine biosynthesis I	Supragingival_plaque	0.00296361	0.00348332	0.00406819	0.0453778	0.0628961	0.10017
HOMOSER-METSYN-PWY: L-methionine biosynthesis I	Tongue_dorsum	0.00480717	0.00553758	0.00622057	0.0572464	0.0707619	0.0901917
HSERMETANA-PWY: L-methionine biosynthesis III	Anterior_nares	0.00344868	0.00435934	0.00528918	0.050556	0.103439	0.204915
HSERMETANA-PWY: L-methionine biosynthesis III	Buccal_mucosa	0.0055631	0.00588963	0.00622791	0.0243505	0.0321134	0.0404168
HSERMETANA-PWY: L-methionine biosynthesis III	Posterior_fornix	6.71452e-05	0.000329061	0.0015906	0.0838832	0.36113	1
HSERMETANA-PWY: L-methionine biosynthesis III	Stool	0.00674217	0.00741499	0.00826289	0.00950967	0.0180882	0.0402138
HSERMETANA-PWY: L-methionine biosynthesis III	Supragingival_plaque	0.00454561	0.0050484	0.00546621	0.0206776	0.0291453	0.0395844
HSERMETANA-PWY: L-methionine biosynthesis III	Tongue_dorsum	0.0055893	0.00613246	0.00655112	0.0274721	0.0334405	0.0415156
ILEUDEG-PWY: L-isoleucine degradation I	Anterior_nares	1.97956e-05	7.52625e-05	0.000222265	1	1	1
ILEUDEG-PWY: L-isoleucine degradation I	Buccal_mucosa	1.35851e-06	2.54899e-06	6.90188e-06	1	1	1
ILEUDEG-PWY: L-isoleucine degradation I	Posterior_fornix	1.02011e-06	8.46429e-06	4.40298e-05	1	1	nan
ILEUDEG-PWY: L-isoleucine degradation I	Stool	1.60876e-05	2.94607e-05	5.87337e-05	1	1	1
ILEUDEG-PWY: L-isoleucine degradation I	Supragingival_plaque	4.28017e-06	6.94395e-06	1.38948e-05	1	1	1
ILEUDEG-PWY: L-isoleucine degradation I	Tongue_dorsum	3.89054e-06	6.86867e-06	1.14943e-05	1	1	1
ILEUSYN-PWY: L-isoleucine biosynthesis I (from threonine)	Anterior_nares	0.00534489	0.00584501	0.00636514	0.184017	0.325571	0.552738
ILEUSYN-PWY: L-isoleucine biosynthesis I (from threonine)	Buccal_mucosa	0.00631613	0.00659778	0.00701522	0.0437978	0.0558279	0.0719507
ILEUSYN-PWY: L-isoleucine biosynthesis I (from threonine)	Posterior_fornix	5.90888e-05	0.000247182	0.000907508	0.566629	1	1
ILEUSYN-PWY: L-isoleucine biosynthesis I (from threonine)	Stool	0.00574824	0.00603742	0.00636953	0.0506344	0.0960288	0.15882
ILEUSYN-PWY: L-isoleucine biosynthesis I (from threonine)	Supragingival_plaque	0.00594961	0.00624111	0.00662356	0.0410006	0.057956	0.0768391
ILEUSYN-PWY: L-isoleucine biosynthesis I (from threonine)	Tongue_dorsum	0.00589224	0.00602549	0.00619849	0.0450282	0.0554929	0.0703565
KDO-NAGLIPASYN-PWY: superpathway of (Kdo)2-lipid A biosynthesis	Anterior_nares	0	0	4.13353e-05	1	nan	nan
KDO-NAGLIPASYN-PWY: superpathway of (Kdo)2-lipid A biosynthesis	Buccal_mucosa	0.000316982	0.000590118	0.000975398	0.0223633	0.0409513	0.0803791
KDO-NAGLIPASYN-PWY: superpathway of (Kdo)2-lipid A biosynthesis	Posterior_fornix	0	0	0	nan	nan	nan
KDO-NAGLIPASYN-PWY: superpathway of (Kdo)2-lipid A biosynthesis	Stool	1.47348e-06	4.02689e-06	1.14822e-05	0.142608	1	1
KDO-NAGLIPASYN-PWY: superpathway of (Kdo)2-lipid A biosynthesis	Supragingival_plaque	0.000164643	0.000335122	0.000486897	0.0219407	0.0501455	0.0896228
KDO-NAGLIPASYN-PWY: superpathway of (Kdo)2-lipid A biosynthesis	Tongue_dorsum	0.000168947	0.000478091	0.000832249	0.0163667	0.0227245	0.034275
KETOGLUCONMET-PWY: ketogluconate metabolism	Anterior_nares	0.00123197	0.0019007	0.00296559	0.0620613	0.10144	0.187181
KETOGLUCONMET-PWY: ketogluconate metabolism	Buccal_mucosa	0.00133168	0.00148092	0.0016255	0.10416	0.260997	0.393091
KETOGLUCONMET-PWY: ketogluconate metabolism	Posterior_fornix	2.41381e-05	6.45527e-05	0.000126299	1	1	1
KETOGLUCONMET-PWY: ketogluconate metabolism	Stool	0.000100053	0.000149646	0.000231084	0.64238	0.818597	0.956528
KETOGLUCONMET-PWY: ketogluconate metabolism	Supragingival_plaque	0.000696949	0.000938842	0.00118592	0.103871	0.189737	0.311149
KETOGLUCONMET-PWY: ketogluconate metabolism	Tongue_dorsum	0.000624086	0.000826141	0.000994346	0.0829513	0.155216	0.267786
LACTOSECAT-PWY: lactose and galactose degradation I	Anterior_nares	0.00113632	0.00172444	0.00275664	0.0977743	0.160649	0.219639
LACTOSECAT-PWY: lactose and galactose degradation I	Buccal_mucosa	0.0037828	0.00484623	0.00598814	0.0277791	0.0331408	0.0419654
LACTOSECAT-PWY: lactose and galactose degradation I	Posterior_fornix	0.00498064	0.0114451	0.0144449	0.00302258	0.00961645	0.026728
LACTOSECAT-PWY: lactose and galactose degradation I	Stool	0.000404716	0.000840423	0.0013662	0.117248	0.171872	0.228586
LACTOSECAT-PWY: lactose and galactose degradation I	Supragingival_plaque	0.00146647	0.00181442	0.00214708	0.0380019	0.0485297	0.0671686
LACTOSECAT-PWY: lactose and galactose degradation I	Tongue_dorsum	0.00156247	0.00194202	0.00238893	0.0657634	0.083094	0.104261
LEU-DEG2-PWY: L-leucine degradation I	Anterior_nares	0	1.15073e-05	5.47327e-05	1	1	nan
LEU-DEG2-PWY: L-leucine degradation I	Buccal_mucosa	1.70096e-05	3.86607e-05	8.35588e-05	1	1	nan
LEU-DEG2-PWY: L-leucine degradation I	Posterior_fornix	0	1.01139e-07	1.35114e-05	1	nan	nan
LEU-DEG2-PWY: L-leucine degradation I	Stool	4.88904e-06	1.45944e-05	3.40863e-05	1	1	1
LEU-DEG2-PWY: L-leucine degradation I	Supragingival_plaque	0.000228624	0.000351403	0.000515619	1	1	1
LEU-DEG2-PWY: L-leucine degradation I	Tongue_dorsum	2.25468e-05	5.67758e-05	0.000125704	1	1	1
LIPASYN-PWY: phospholipases	Anterior_nares	0	8.50022e-06	3.75476e-05	1	1	nan
LIPASYN-PWY: phospholipases	Buccal_mucosa	0	0	1.4217e-06	1	nan	nan
LIPASYN-PWY: phospholipases	Posterior_fornix	0	0	3.13439e-08	nan	nan	nan
LIPASYN-PWY: phospholipases	Stool	5.67016e-09	2.12635e-07	1.07913e-06	1	1	nan
LIPASYN-PWY: phospholipases	Supragingival_plaque	0	3.6955e-07	1.54439e-06	1	1	nan
LIPASYN-PWY: phospholipases	Tongue_dorsum	0	0	1.02944e-07	1	nan	nan
LPSSYN-PWY: superpathway of lipopolysaccharide biosynthesis	Anterior_nares	0	0	0	nan	nan	nan
LPSSYN-PWY: superpathway of lipopolysaccharide biosynthesis	Buccal_mucosa	0	0	0	nan	nan	nan
LPSSYN-PWY: superpathway of lipopolysaccharide biosynthesis	Posterior_fornix	0	0	0	nan	nan	nan
LPSSYN-PWY: superpathway of lipopolysaccharide biosynthesis	Stool	3.77927e-07	1.97726e-06	5.87556e-06	1	1	nan
LPSSYN-PWY: superpathway of lipopolysaccharide biosynthesis	Supragingival_plaque	0	7.35139e-06	5.30784e-05	nan	nan	nan
LPSSYN-PWY: superpathway of lipopolysaccharide biosynthesis	Tongue_dorsum	0	4.60732e-08	2.01518e-07	1	nan	nan
LYSINE-AMINOAD-PWY: L-lysine biosynthesis IV	Anterior_nares	3.11262e-06	2.16157e-05	5.28247e-05	1	1	nan
LYSINE-AMINOAD-PWY: L-lysine biosynthesis IV	Buccal_mucosa	1.71242e-06	3.03536e-06	4.25402e-06	1	1	1
LYSINE-AMINOAD-PWY: L-lysine biosynthesis IV	Posterior_fornix	0	0	2.49217e-06	1	nan	nan
LYSINE-AMINOAD-PWY: L-lysine biosynthesis IV	Stool	1.15615e-05	2.07269e-05	3.61907e-05	1	1	1
LYSINE-AMINOAD-PWY: L-lysine biosynthesis IV	Supragingival_plaque	1.66849e-06	3.21972e-06	6.27973e-06	1	1	1
LYSINE-AMINOAD-PWY: L-lysine biosynthesis IV	Tongue_dorsum	3.96104e-06	5.53015e-06	8.09116e-06	1	1	1
LYSINE-DEG1-PWY: L-lysine degradation XI (mammalian)	Anterior_nares	0	2.15648e-05	7.12194e-05	1	1	nan
LYSINE-DEG1-PWY: L-lysine degradation XI (mammalian)	Buccal_mucosa	9.53103e-08	1.18187e-06	3.42531e-06	nan	nan	nan
LYSINE-DEG1-PWY: L-lysine degradation XI (mammalian)	Posterior_fornix	0	0	2.44646e-06	nan	nan	nan
LYSINE-DEG1-PWY: L-lysine degradation XI (mammalian)	Stool	4.34953e-08	4.23438e-07	1.64961e-06	1	nan	nan
LYSINE-DEG1-PWY: L-lysine degradation XI (mammalian)	Supragingival_plaque	7.77733e-07	1.77039e-06	3.73781e-06	nan	nan	nan
LYSINE-DEG1-PWY: L-lysine degradation XI (mammalian)	Tongue_dorsum	1.05631e-07	2.32383e-07	5.65168e-07	nan	nan	nan
MANNOSYL-CHITO-DOLICHOL-BIOSYNTHESIS: protein N-glycosylation (eukaryotic, high mannose)	Anterior_nares	0	0	5.4476e-06	1	nan	nan
MANNOSYL-CHITO-DOLICHOL-BIOSYNTHESIS: protein N-glycosylation (eukaryotic, high mannose)	Buccal_mucosa	0	0	0	nan	nan	nan
MANNOSYL-CHITO-DOLICHOL-BIOSYNTHESIS: protein N-glycosylation (eukaryotic, high mannose)	Posterior_fornix	0	0	0	nan	nan	nan
MANNOSYL-CHITO-DOLICHOL-BIOSYNTHESIS: protein N-glycosylation (eukaryotic, high mannose)	Stool	0	0	0	nan	nan	nan
MANNOSYL-CHITO-DOLICHOL-BIOSYNTHESIS: protein N-glycosylation (eukaryotic, high mannose)	Supragingival_plaque	0	0	0	nan	nan	nan
MANNOSYL-CHITO-DOLICHOL-BIOSYNTHESIS: protein N-glycosylation (eukaryotic, high mannose)	Tongue_dorsum	0	0	0	nan	nan	nan
MET-SAM-PWY: superpathway of S-adenosyl-L-methionine biosynthesis	Anterior_nares	0.000394528	0.0011244	0.0020707	0.608292	1	1
MET-SAM-PWY: superpathway of S-adenosyl-L-methionine biosynthesis	Buccal_mucosa	0.00532153	0.00576168	0.0062287	0.0387929	0.0478591	0.0610039
MET-SAM-PWY: superpathway of S-adenosyl-L-methionine biosynthesis	Posterior_fornix	0.000154968	0.000559399	0.00216425	0.312008	1	1
MET-SAM-PWY: superpathway of S-adenosyl-L-methionine biosynthesis	Stool	0.00569029	0.00586013	0.00609691	0.02877	0.0549831	0.10581
MET-SAM-PWY: superpathway of S-adenosyl-L-methionine biosynthesis	Supragingival_plaque	0.00347243	0.00390499	0.00426621	0.0564783	0.0887738	0.133524
MET-SAM-PWY: superpathway of S-adenosyl-L-methionine biosynthesis	Tongue_dorsum	0.00465613	0.00519312	0.00557237	0.0693096	0.0883766	0.114023
METH-ACETATE-PWY: methanogenesis from acetate	Anterior_nares	0	0	0	nan	nan	nan
METH-ACETATE-PWY: methanogenesis from acetate	Buccal_mucosa	0	0	0	nan	nan	nan
METH-ACETATE-PWY: methanogenesis from acetate	Posterior_fornix	0	0	0	nan	nan	nan
METH-ACETATE-PWY: methanogenesis from acetate	Stool	3.55943e-05	8.55477e-05	0.000174246	0.843627	0.916285	0.995966
METH-ACETATE-PWY: methanogenesis from acetate	Supragingival_plaque	0	0	4.06216e-08	1	nan	nan
METH-ACETATE-PWY: methanogenesis from acetate	Tongue_dorsum	0	0	7.00786e-08	1	nan	nan
METHANOGENESIS-PWY: methanogenesis from H2 and CO2	Anterior_nares	0	0	0	nan	nan	nan
METHANOGENESIS-PWY: methanogenesis from H2 and CO2	Buccal_mucosa	0	0	0	nan	nan	nan
METHANOGENESIS-PWY: methanogenesis from H2 and CO2	Posterior_fornix	0	0	0	nan	nan	nan
METHANOGENESIS-PWY: methanogenesis from H2 and CO2	Stool	0	0	0	nan	nan	nan
METHANOGENESIS-PWY: methanogenesis from H2 and CO2	Supragingival_plaque	0	0	0	nan	nan	nan
METHANOGENESIS-PWY: methanogenesis from H2 and CO2	Tongue_dorsum	0	0	0	nan	nan	nan
METHGLYUT-PWY: superpathway of methylglyoxal degradation	Anterior_nares	0.00160201	0.00207108	0.00265007	0.125923	0.311309	1
METHGLYUT-PWY: superpathway of methylglyoxal degradation	Buccal_mucosa	0.00116905	0.00157081	0.00184437	0.282472	0.465306	0.751778
METHGLYUT-PWY: superpathway of methylglyoxal degradation	Posterior_fornix	9.47579e-06	8.85832e-05	0.000297525	1	1	nan
METHGLYUT-PWY: superpathway of methylglyoxal degradation	Stool	0.000137321	0.000227735	0.000358098	0.940429	1	1
METHGLYUT-PWY: superpathway of methylglyoxal degradation	Supragingival_plaque	0.00212084	0.00234327	0.00256799	0.104197	0.150789	0.238342
METHGLYUT-PWY: superpathway of methylglyoxal degradation	Tongue_dorsum	0.00149946	0.00170451	0.00193115	0.306207	0.634923	0.821236
METHYLGALLATE-DEGRADATION-PWY: methylgallate degradation	Anterior_nares	0	0	0	nan	nan	nan
METHYLGALLATE-DEGRADATION-PWY: methylgallate degradation	Buccal_mucosa	0	0	0	nan	nan	nan
METHYLGALLATE-DEGRADATION-PWY: methylgallate degradation	Posterior_fornix	0	0	0	nan	nan	nan
METHYLGALLATE-DEGRADATION-PWY: methylgallate degradation	Stool	0	0	4.283e-07	1	nan	nan
METHYLGALLATE-DEGRADATION-PWY: methylgallate degradation	Supragingival_plaque	0	0	0	nan	nan	nan
METHYLGALLATE-DEGRADATION-PWY: methylgallate degradation	Tongue_dorsum	0	0	0	nan	nan	nan
METSYN-PWY: L-homoserine and L-methionine biosynthesis	Anterior_nares	0.000489823	0.00136862	0.00236472	0.583047	1	1
METSYN-PWY: L-homoserine and L-methionine biosynthesis	Buccal_mucosa	0.00576387	0.0062215	0.00672505	0.0351867	0.043551	0.0560714
METSYN-PWY: L-homoserine and L-methionine biosynthesis	Posterior_fornix	0.000187051	0.00057706	0.00219679	0.281104	1	1
METSYN-PWY: L-homoserine and L-methionine biosynthesis	Stool	0.00567548	0.00593724	0.00632101	0.023548	0.045729	0.0914869
METSYN-PWY: L-homoserine and L-methionine biosynthesis	Supragingival_plaque	0.00367028	0.00405959	0.00446802	0.0499267	0.0781114	0.123353
METSYN-PWY: L-homoserine and L-methionine biosynthesis	Tongue_dorsum	0.00498369	0.00540541	0.00581188	0.0613398	0.0771549	0.0995753
NAD-BIOSYNTHESIS-II: NAD salvage pathway II	Anterior_nares	0.000242988	0.00060856	0.00114513	0.199394	0.747854	1
NAD-BIOSYNTHESIS-II: NAD salvage pathway II	Buccal_mucosa	0.00280107	0.00365614	0.0041551	0.0278815	0.0352201	0.0507166
NAD-BIOSYNTHESIS-II: NAD salvage pathway II	Posterior_fornix	1.07828e-05	0.000123085	0.000461069	0.119003	1	1
NAD-BIOSYNTHESIS-II: NAD salvage pathway II	Stool	0.00260369	0.00332251	0.00394858	0.00689497	0.0118003	0.0225713
NAD-BIOSYNTHESIS-II: NAD salvage pathway II	Supragingival_plaque	0.0013605	0.00171015	0.00202338	0.0349818	0.0596283	0.090524
NAD-BIOSYNTHESIS-II: NAD salvage pathway II	Tongue_dorsum	0.00170545	0.00212389	0.00267354	0.0226936	0.0377566	0.0585709
NADSYN-PWY: NAD biosynthesis II (from tryptophan)	Anterior_nares	0	0	0	nan	nan	nan
NADSYN-PWY: NAD biosynthesis II (from tryptophan)	Buccal_mucosa	0	0	0	nan	nan	nan
NADSYN-PWY: NAD biosynthesis II (from tryptophan)	Posterior_fornix	0	0	0	nan	nan	nan
NADSYN-PWY: NAD biosynthesis II (from tryptophan)	Stool	0	0	0	nan	nan	nan
NADSYN-PWY: NAD biosynthesis II (from tryptophan)	Supragingival_plaque	0	0	0	nan	nan	nan
NADSYN-PWY: NAD biosynthesis II (from tryptophan)	Tongue_dorsum	0	0	0	nan	nan	nan
NAGLIPASYN-PWY: lipid IVA biosynthesis	Anterior_nares	0	2.13457e-05	0.000137863	0.903895	1	nan
NAGLIPASYN-PWY: lipid IVA biosynthesis	Buccal_mucosa	0.000564839	0.000923434	0.00131381	0.0414653	0.0817183	0.150377
NAGLIPASYN-PWY: lipid IVA biosynthesis	Posterior_fornix	0	1.00736e-06	3.18082e-05	1	nan	nan
NAGLIPASYN-PWY: lipid IVA biosynthesis	Stool	8.86185e-06	2.02085e-05	5.02611e-05	0.338885	0.836757	1
NAGLIPASYN-PWY: lipid IVA biosynthesis	Supragingival_plaque	0.000723568	0.00105856	0.0013346	0.0260118	0.0384195	0.0583249
NAGLIPASYN-PWY: lipid IVA biosynthesis	Tongue_dorsum	0.0003104	0.000794405	0.00134893	0.0316548	0.0426415	0.0647867
NONMEVIPP-PWY: methylerythritol phosphate pathway I	Anterior_nares	0.00356544	0.00428032	0.00481022	0.148573	0.247809	0.391006
NONMEVIPP-PWY: methylerythritol phosphate pathway I	Buccal_mucosa	0.00188311	0.00235387	0.00293111	0.122095	0.185606	0.256505
NONMEVIPP-PWY: methylerythritol phosphate pathway I	Posterior_fornix	5.13577e-05	0.000214301	0.00103701	0.817215	1	1
NONMEVIPP-PWY: methylerythritol phosphate pathway I	Stool	0.00566566	0.00586451	0.00616266	0.0993006	0.169483	0.252767
NONMEVIPP-PWY: methylerythritol phosphate pathway I	Supragingival_plaque	0.00344779	0.00370386	0.004017	0.0545968	0.085798	0.125492
NONMEVIPP-PWY: methylerythritol phosphate pathway I	Tongue_dorsum	0.00371572	0.00419719	0.00454869	0.146452	0.175955	0.207526
NONOXIPENT-PWY: pentose phosphate pathway (non-oxidative branch)	Anterior_nares	0.00448004	0.00494747	0.00555449	0.100472	0.153636	0.331738
NONOXIPENT-PWY: pentose phosphate pathway (non-oxidative branch)	Buccal_mucosa	0.0051219	0.00557757	0.0060934	0.0311231	0.0386302	0.0516778
NONOXIPENT-PWY: pentose phosphate pathway (non-oxidative branch)	Posterior_fornix	0.000296547	0.000801464	0.00413444	0.0890687	0.325525	1
NONOXIPENT-PWY: pentose phosphate pathway (non-oxidative branch)	Stool	0.00632793	0.00673258	0.00708502	0.0543017	0.0905866	0.157731
NONOXIPENT-PWY: pentose phosphate pathway (non-oxidative branch)	Supragingival_plaque	0.00438342	0.00466576	0.00497764	0.0432566	0.0577727	0.079927
NONOXIPENT-PWY: pentose phosphate pathway (non-oxidative branch)	Tongue_dorsum	0.00467101	0.00504396	0.00539082	0.0595924	0.0754209	0.0856229
NPGLUCAT-PWY: Entner-Doudoroff pathway II (non-phosphorylative)	Anterior_nares	0	0	0	nan	nan	nan
NPGLUCAT-PWY: Entner-Doudoroff pathway II (non-phosphorylative)	Buccal_mucosa	0	0	0	nan	nan	nan
NPGLUCAT-PWY: Entner-Doudoroff pathway II (non-phosphorylative)	Posterior_fornix	0	0	0	nan	nan	nan
NPGLUCAT-PWY: Entner-Doudoroff pathway II (non-phosphorylative)	Stool	0	7.00424e-07	3.84434e-06	1	1	nan
NPGLUCAT-PWY: Entner-Doudoroff pathway II (non-phosphorylative)	Supragingival_plaque	0	0	1.14185e-07	1	nan	nan
NPGLUCAT-PWY: Entner-Doudoroff pathway II (non-phosphorylative)	Tongue_dorsum	3.80301e-08	2.04183e-07	6.36922e-07	1	1	1
OANTIGEN-PWY: O-antigen building blocks biosynthesis (E. coli)	Anterior_nares	0.00245635	0.00344535	0.00437066	0.139298	0.281048	0.622371
OANTIGEN-PWY: O-antigen building blocks biosynthesis (E. coli)	Buccal_mucosa	0.0030733	0.00345858	0.00394871	0.0793087	0.109181	0.146808
OANTIGEN-PWY: O-antigen building blocks biosynthesis (E. coli)	Posterior_fornix	0.000124622	0.000556998	0.00276309	0.520993	1	1
OANTIGEN-PWY: O-antigen building blocks biosynthesis (E. coli)	Stool	0.00120998	0.00187731	0.00263026	0.612012	0.786656	0.881154
OANTIGEN-PWY: O-antigen building blocks biosynthesis (E. coli)	Supragingival_plaque	0.00442402	0.00472868	0.00502587	0.0556696	0.0776043	0.10814
OANTIGEN-PWY: O-antigen building blocks biosynthesis (E. coli)	Tongue_dorsum	0.00401016	0.00417988	0.00448121	0.121299	0.163535	0.211743
ORNARGDEG-PWY: superpathway of L-arginine and L-ornithine degradation	Anterior_nares	0	2.16494e-05	0.000106729	1	nan	nan
ORNARGDEG-PWY: superpathway of L-arginine and L-ornithine degradation	Buccal_mucosa	2.33458e-05	5.73871e-05	0.000115497	1	1	1
ORNARGDEG-PWY: superpathway of L-arginine and L-ornithine degradation	Posterior_fornix	0	1.80817e-06	2.8725e-05	1	nan	nan
ORNARGDEG-PWY: superpathway of L-arginine and L-ornithine degradation	Stool	1.25947e-06	3.7014e-06	1.08205e-05	1	1	1
ORNARGDEG-PWY: superpathway of L-arginine and L-ornithine degradation	Supragingival_plaque	0.000428398	0.000629419	0.000786741	1	1	1
ORNARGDEG-PWY: superpathway of L-arginine and L-ornithine degradation	Tongue_dorsum	1.44078e-05	2.30058e-05	3.32313e-05	1	1	1
ORNDEG-PWY: superpathway of ornithine degradation	Anterior_nares	0	0	0.000207069	nan	nan	nan
ORNDEG-PWY: superpathway of ornithine degradation	Buccal_mucosa	0	0.000860814	0.00129275	1	nan	nan
ORNDEG-PWY: superpathway of ornithine degradation	Posterior_fornix	0	0	0.00240098	nan	nan	nan
ORNDEG-PWY: superpathway of ornithine degradation	Stool	3.98864e-06	1.22425e-05	3.03697e-05	1	1	1
ORNDEG-PWY: superpathway of ornithine degradation	Supragingival_plaque	0.000626776	0.000854981	0.00102765	0.248353	0.686082	1
ORNDEG-PWY: superpathway of ornithine degradation	Tongue_dorsum	0.000857301	0.00109155	0.00133596	0.0919655	0.204705	0.483587
P101-PWY: ectoine biosynthesis	Anterior_nares	0	0	0	nan	nan	nan
P101-PWY: ectoine biosynthesis	Buccal_mucosa	0	0	0	nan	nan	nan
P101-PWY: ectoine biosynthesis	Posterior_fornix	0	0	0	nan	nan	nan
P101-PWY: ectoine biosynthesis	Stool	0	0	0	nan	nan	nan
P101-PWY: ectoine biosynthesis	Supragingival_plaque	0	0	0	nan	nan	nan
P101-PWY: ectoine biosynthesis	Tongue_dorsum	0	0	0	nan	nan	nan
P105-PWY: TCA cycle IV (2-oxoglutarate decarboxylase)	Anterior_nares	0.00377595	0.00522075	0.0064756	0.167982	0.474222	0.917527
P105-PWY: TCA cycle IV (2-oxoglutarate decarboxylase)	Buccal_mucosa	0.000435673	0.00080699	0.00134793	0.302063	0.473123	0.699625
P105-PWY: TCA cycle IV (2-oxoglutarate decarboxylase)	Posterior_fornix	2.55872e-05	0.00012135	0.000378214	1	1	1
P105-PWY: TCA cycle IV (2-oxoglutarate decarboxylase)	Stool	3.7145e-05	8.55483e-05	0.000183236	0.807539	1	1
P105-PWY: TCA cycle IV (2-oxoglutarate decarboxylase)	Supragingival_plaque	0.00281949	0.00315268	0.003539	0.163	0.2689	0.363355
P105-PWY: TCA cycle IV (2-oxoglutarate decarboxylase)	Tongue_dorsum	0.000613794	0.00146664	0.00214826	0.933498	0.993502	1
P108-PWY: pyruvate fermentation to propanoate I	Anterior_nares	0.00163361	0.00238375	0.00370762	0.0458047	0.0871257	0.173731
P108-PWY: pyruvate fermentation to propanoate I	Buccal_mucosa	0.00049025	0.000775485	0.00108835	0.0592863	0.0959026	0.206149
P108-PWY: pyruvate fermentation to propanoate I	Posterior_fornix	7.27119e-06	5.67574e-05	0.000412022	1	1	1
P108-PWY: pyruvate fermentation to propanoate I	Stool	0.00397618	0.00503997	0.00568512	0.0221646	0.0371933	0.0693444
P108-PWY: pyruvate fermentation to propanoate I	Supragingival_plaque	0.00124233	0.00173108	0.00226945	0.0377646	0.0591659	0.0863186
P108-PWY: pyruvate fermentation to propanoate I	Tongue_dorsum	0.00131625	0.00164703	0.00196759	0.0251626	0.0363515	0.0503508
P122-PWY: heterolactic fermentation	Anterior_nares	0.00168304	0.00227627	0.00265083	0.343303	0.74352	1
P122-PWY: heterolactic fermentation	Buccal_mucosa	0.00208622	0.00254572	0.00292167	0.206196	0.303036	0.601135
P122-PWY: heterolactic fermentation	Posterior_fornix	0.00167951	0.00254223	0.00691462	0.0456643	0.330053	1
P122-PWY: heterolactic fermentation	Stool	0.000656109	0.000994493	0.00133841	0.928618	1	1
P122-PWY: heterolactic fermentation	Supragingival_plaque	0.00181873	0.00220909	0.00259715	0.125038	0.227658	0.361075
P122-PWY: heterolactic fermentation	Tongue_dorsum	0.00199551	0.00233794	0.00291348	0.773939	0.88013	0.964176
P124-PWY: Bifidobacterium shunt	Anterior_nares	0	7.94389e-05	0.000225777	1	1	nan
P124-PWY: Bifidobacterium shunt	Buccal_mucosa	0.000155936	0.00038488	0.00085227	0.0729723	0.189233	0.500522
P124-PWY: Bifidobacterium shunt	Posterior_fornix	0.00106417	0.00178047	0.00296903	0.975581	1	1
P124-PWY: Bifidobacterium shunt	Stool	0.000485146	0.000920489	0.0015274	0.837638	0.917789	0.965859
P124-PWY: Bifidobacterium shunt	Supragingival_plaque	0.000395723	0.000624918	0.00113738	0.0610849	0.156033	0.437091
P124-PWY: Bifidobacterium shunt	Tongue_dorsum	7.48522e-05	0.000125176	0.000207913	0.743544	0.931701	0.981622
P125-PWY: superpathway of (R,R)-butanediol biosynthesis	Anterior_nares	0.00126858	0.00193577	0.0029376	0.0266074	0.0637412	0.124146
P125-PWY: superpathway of (R,R)-butanediol biosynthesis	Buccal_mucosa	0.00220172	0.00268296	0.00300578	0.0157116	0.0210553	0.030427
P125-PWY: superpathway of (R,R)-butanediol biosynthesis	Posterior_fornix	4.22303e-07	3.12681e-05	0.000112937	0.527128	1	nan
P125-PWY: superpathway of (R,R)-butanediol biosynthesis	Stool	1.11958e-05	2.48293e-05	4.62434e-05	0.555465	0.772057	1
P125-PWY: superpathway of (R,R)-butanediol biosynthesis	Supragingival_plaque	0.00137877	0.00176305	0.00215157	0.00983287	0.0150622	0.0268627
P125-PWY: superpathway of (R,R)-butanediol biosynthesis	Tongue_dorsum	0.00139739	0.00186352	0.0024415	0.0198747	0.0246067	0.0328081
P161-PWY: acetylene degradation	Anterior_nares	0.00441762	0.00561776	0.00670397	0.0661662	0.121428	0.286054
P161-PWY: acetylene degradation	Buccal_mucosa	0.00445016	0.00528731	0.00586793	0.0109495	0.0182402	0.0266231
P161-PWY: acetylene degradation	Posterior_fornix	0.0137305	0.0164339	0.0189823	0.0043129	0.00951797	0.0247737
P161-PWY: acetylene degradation	Stool	0.00104223	0.00195076	0.00330404	0.277862	0.367313	0.492721
P161-PWY: acetylene degradation	Supragingival_plaque	0.00259763	0.00306397	0.0035274	0.0286877	0.0444348	0.0662495
P161-PWY: acetylene degradation	Tongue_dorsum	0.00411614	0.00468773	0.00537619	0.0480358	0.0673646	0.0916822
P162-PWY: L-glutamate degradation V (via hydroxyglutarate)	Anterior_nares	0	0.000204106	0.000463419	1	1	nan
P162-PWY: L-glutamate degradation V (via hydroxyglutarate)	Buccal_mucosa	8.61993e-05	0.000179515	0.000367755	0.0804209	0.1652	0.288715
P162-PWY: L-glutamate degradation V (via hydroxyglutarate)	Posterior_fornix	0	0	3.55914e-05	1	nan	nan
P162-PWY: L-glutamate degradation V (via hydroxyglutarate)	Stool	0.000221823	0.000493012	0.000886946	1	1	1
P162-PWY: L-glutamate degradation V (via hydroxyglutarate)	Supragingival_plaque	0.000221495	0.000422555	0.00110051	0.0960228	0.121915	0.167021
P162-PWY: L-glutamate degradation V (via hydroxyglutarate)	Tongue_dorsum	0.000522987	0.000923928	0.00139504	0.0978643	0.130448	0.220592
P163-PWY: L-lysine fermentation to acetate and butanoate	Anterior_nares	0	0	4.33214e-06	nan	nan	nan
P163-PWY: L-lysine fermentation to acetate and butanoate	Buccal_mucosa	6.00599e-05	0.000130191	0.000220623	0.0637332	0.112183	0.2123
P163-PWY: L-lysine fermentation to acetate and butanoate	Posterior_fornix	0	0	9.7085e-08	nan	nan	nan
P163-PWY: L-lysine fermentation to acetate and butanoate	Stool	0.000288952	0.000739654	0.00111599	0.0870055	0.15748	0.34086
P163-PWY: L-lysine fermentation to acetate and butanoate	Supragingival_plaque	8.72839e-05	0.000203355	0.000538194	0.0440864	0.0669618	0.115686
P163-PWY: L-lysine fermentation to acetate and butanoate	Tongue_dorsum	0.000310147	0.000558165	0.000856491	0.0380131	0.0485178	0.0675262
P164-PWY: purine nucleobases degradation I (anaerobic)	Anterior_nares	1.34175e-05	0.000103307	0.000325138	1	1	1
P164-PWY: purine nucleobases degradation I (anaerobic)	Buccal_mucosa	0.000536431	0.000754956	0.00118076	0.0489053	0.0903549	0.221889
P164-PWY: purine nucleobases degradation I (anaerobic)	Posterior_fornix	0	3.25822e-05	0.000373842	1	1	nan
P164-PWY: purine nucleobases degradation I (anaerobic)	Stool	0.000751199	0.00113477	0.00165327	0.743373	0.846122	0.929582
P164-PWY: purine nucleobases degradation I (anaerobic)	Supragingival_plaque	0.000441142	0.000802972	0.00139892	0.264987	0.615611	0.885879
P164-PWY: purine nucleobases degradation I (anaerobic)	Tongue_dorsum	0.00177636	0.00225497	0.00270484	0.29586	0.452006	0.552201
P165-PWY: superpathway of purines degradation in plants	Anterior_nares	0	0	5.8951e-07	nan	nan	nan
P165-PWY: superpathway of purines degradation in plants	Buccal_mucosa	6.12923e-08	8.15758e-07	2.50083e-06	1	nan	nan
P165-PWY: superpathway of purines degradation in plants	Posterior_fornix	0	0	5.45487e-07	nan	nan	nan
P165-PWY: superpathway of purines degradation in plants	Stool	1.14895e-06	3.58801e-06	9.23036e-06	1	1	1
P165-PWY: superpathway of purines degradation in plants	Supragingival_plaque	1.01087e-07	3.19961e-07	1.00155e-06	1	1	1
P165-PWY: superpathway of purines degradation in plants	Tongue_dorsum	4.26036e-07	1.10429e-06	2.23811e-06	1	1	1
P181-PWY: nicotine degradation I (pyridine pathway)	Anterior_nares	0	0	0	nan	nan	nan
P181-PWY: nicotine degradation I (pyridine pathway)	Buccal_mucosa	0	0	0	nan	nan	nan
P181-PWY: nicotine degradation I (pyridine pathway)	Posterior_fornix	0	0	0	nan	nan	nan
P181-PWY: nicotine degradation I (pyridine pathway)	Stool	0	0	0	nan	nan	nan
P181-PWY: nicotine degradation I (pyridine pathway)	Supragingival_plaque	0	0	0	nan	nan	nan
P181-PWY: nicotine degradation I (pyridine pathway)	Tongue_dorsum	0	0	0	nan	nan	nan
P184-PWY: protocatechuate degradation I (meta-cleavage pathway)	Anterior_nares	0	0	0	nan	nan	nan
P184-PWY: protocatechuate degradation I (meta-cleavage pathway)	Buccal_mucosa	0	0	0	nan	nan	nan
P184-PWY: protocatechuate degradation I (meta-cleavage pathway)	Posterior_fornix	0	0	0	nan	nan	nan
P184-PWY: protocatechuate degradation I (meta-cleavage pathway)	Stool	0	0	0	nan	nan	nan
P184-PWY: protocatechuate degradation I (meta-cleavage pathway)	Supragingival_plaque	0	0	0	nan	nan	nan
P184-PWY: protocatechuate degradation I (meta-cleavage pathway)	Tongue_dorsum	0	0	0	nan	nan	nan
P185-PWY: formaldehyde assimilation III (dihydroxyacetone cycle)	Anterior_nares	0.00348227	0.00429986	0.00480497	0.0815675	0.154671	0.474171
P185-PWY: formaldehyde assimilation III (dihydroxyacetone cycle)	Buccal_mucosa	0.00391405	0.00418559	0.00467277	0.0123925	0.0205226	0.0301562
P185-PWY: formaldehyde assimilation III (dihydroxyacetone cycle)	Posterior_fornix	0.00014114	0.000751931	0.00175858	1	1	1
P185-PWY: formaldehyde assimilation III (dihydroxyacetone cycle)	Stool	0.0039465	0.00458698	0.00501072	0.00833418	0.0214668	0.0568121
P185-PWY: formaldehyde assimilation III (dihydroxyacetone cycle)	Supragingival_plaque	0.00313052	0.00373829	0.00412705	0.0424763	0.0849375	0.150668
P185-PWY: formaldehyde assimilation III (dihydroxyacetone cycle)	Tongue_dorsum	0.00245183	0.00307453	0.0034966	0.0716559	0.113966	0.175829
P221-PWY: octane oxidation	Anterior_nares	9.63157e-06	8.36674e-05	0.000309752	0.319806	1	1
P221-PWY: octane oxidation	Buccal_mucosa	5.46348e-05	0.000135523	0.000229423	0.01356	0.0627008	0.123311
P221-PWY: octane oxidation	Posterior_fornix	0	2.06265e-05	0.000174108	1	1	nan
P221-PWY: octane oxidation	Stool	0.000116184	0.000224031	0.000438094	0.539544	0.78895	0.926864
P221-PWY: octane oxidation	Supragingival_plaque	0.000304127	0.000496007	0.000955428	0.00142313	0.00599295	0.0190147
P221-PWY: octane oxidation	Tongue_dorsum	0.00024282	0.000504334	0.000816477	0.759171	0.938115	1
P23-PWY: reductive TCA cycle I	Anterior_nares	0.000268852	0.000526523	0.000841813	1	1	1
P23-PWY: reductive TCA cycle I	Buccal_mucosa	0.000693368	0.000965712	0.00124023	1	1	1
P23-PWY: reductive TCA cycle I	Posterior_fornix	2.03387e-06	2.85043e-05	0.000157044	1	1	nan
P23-PWY: reductive TCA cycle I	Stool	7.74056e-05	0.000133396	0.000246246	1	1	1
P23-PWY: reductive TCA cycle I	Supragingival_plaque	0.000796042	0.00110904	0.00136942	1	1	1
P23-PWY: reductive TCA cycle I	Tongue_dorsum	0.000505345	0.00108255	0.00148929	1	1	1
P241-PWY: coenzyme B biosynthesis	Anterior_nares	1.09902e-05	2.38975e-05	4.32321e-05	1	1	1
P241-PWY: coenzyme B biosynthesis	Buccal_mucosa	3.0038e-06	4.81469e-06	8.82633e-06	1	1	1
P241-PWY: coenzyme B biosynthesis	Posterior_fornix	0	1.99597e-06	7.42467e-06	1	1	nan
P241-PWY: coenzyme B biosynthesis	Stool	3.07429e-05	5.02876e-05	9.34713e-05	1	1	1
P241-PWY: coenzyme B biosynthesis	Supragingival_plaque	4.91832e-06	8.38821e-06	1.19062e-05	1	1	1
P241-PWY: coenzyme B biosynthesis	Tongue_dorsum	1.08739e-05	1.66077e-05	2.6529e-05	1	1	1
P261-PWY: coenzyme M biosynthesis I	Anterior_nares	0	0	0	nan	nan	nan
P261-PWY: coenzyme M biosynthesis I	Buccal_mucosa	0	0	0	nan	nan	nan
P261-PWY: coenzyme M biosynthesis I	Posterior_fornix	0	0	0	nan	nan	nan
P261-PWY: coenzyme M biosynthesis I	Stool	9.02523e-07	2.71943e-06	6.55209e-06	1	1	1
P261-PWY: coenzyme M biosynthesis I	Supragingival_plaque	0	5.95198e-08	2.34451e-07	1	nan	nan
P261-PWY: coenzyme M biosynthesis I	Tongue_dorsum	1.02971e-07	2.38001e-07	5.25151e-07	1	1	1
P281-PWY: 3-phenylpropanoate degradation	Anterior_nares	0	0	0	nan	nan	nan
P281-PWY: 3-phenylpropanoate degradation	Buccal_mucosa	0	0	0	nan	nan	nan
P281-PWY: 3-phenylpropanoate degradation	Posterior_fornix	0	0	0	nan	nan	nan
P281-PWY: 3-phenylpropanoate degradation	Stool	0	0	0	nan	nan	nan
P281-PWY: 3-phenylpropanoate degradation	Supragingival_plaque	0	0	6.41106e-08	1	nan	nan
P281-PWY: 3-phenylpropanoate degradation	Tongue_dorsum	0	0	2.10084e-08	1	nan	nan
P3-PWY: gallate degradation III (anaerobic)	Anterior_nares	0	0	0	nan	nan	nan
P3-PWY: gallate degradation III (anaerobic)	Buccal_mucosa	0	0	0	nan	nan	nan
P3-PWY: gallate degradation III (anaerobic)	Posterior_fornix	0	0	0	nan	nan	nan
P3-PWY: gallate degradation III (anaerobic)	Stool	0	3.32412e-07	4.83467e-06	1	nan	nan
P3-PWY: gallate degradation III (anaerobic)	Supragingival_plaque	0	0	1.03769e-07	1	nan	nan
P3-PWY: gallate degradation III (anaerobic)	Tongue_dorsum	0	0	4.68771e-07	1	nan	nan
P341-PWY: glycolysis V (Pyrococcus)	Anterior_nares	0	0	0	nan	nan	nan
P341-PWY: glycolysis V (Pyrococcus)	Buccal_mucosa	0	0	0	nan	nan	nan
P341-PWY: glycolysis V (Pyrococcus)	Posterior_fornix	0	0	0	nan	nan	nan
P341-PWY: glycolysis V (Pyrococcus)	Stool	0	0	0	nan	nan	nan
P341-PWY: glycolysis V (Pyrococcus)	Supragingival_plaque	0	0	0	nan	nan	nan
P341-PWY: glycolysis V (Pyrococcus)	Tongue_dorsum	0	0	0	nan	nan	nan
P381-PWY: adenosylcobalamin biosynthesis II (late cobalt incorporation)	Anterior_nares	0	0	0	nan	nan	nan
P381-PWY: adenosylcobalamin biosynthesis II (late cobalt incorporation)	Buccal_mucosa	0	0	1.65792e-05	nan	nan	nan
P381-PWY: adenosylcobalamin biosynthesis II (late cobalt incorporation)	Posterior_fornix	0	0	0	nan	nan	nan
P381-PWY: adenosylcobalamin biosynthesis II (late cobalt incorporation)	Stool	0	0	0	nan	nan	nan
P381-PWY: adenosylcobalamin biosynthesis II (late cobalt incorporation)	Supragingival_plaque	6.10263e-05	0.00013963	0.00025648	1	1	nan
P381-PWY: adenosylcobalamin biosynthesis II (late cobalt incorporation)	Tongue_dorsum	0	5.28621e-07	2.54632e-06	1	nan	nan
P4-PWY: superpathway of L-lysine, L-threonine and L-methionine biosynthesis I	Anterior_nares	0.00110834	0.00259726	0.00336869	1	1	1
P4-PWY: superpathway of L-lysine, L-threonine and L-methionine biosynthesis I	Buccal_mucosa	0.00359247	0.00400221	0.00423485	1	1	1
P4-PWY: superpathway of L-lysine, L-threonine and L-methionine biosynthesis I	Posterior_fornix	4.25217e-05	0.000323828	0.00073982	1	1	1
P4-PWY: superpathway of L-lysine, L-threonine and L-methionine biosynthesis I	Stool	0.00177007	0.00250694	0.00315514	0.86343	0.960956	1
P4-PWY: superpathway of L-lysine, L-threonine and L-methionine biosynthesis I	Supragingival_plaque	0.00396177	0.00416118	0.00438503	0.651036	0.844575	0.933884
P4-PWY: superpathway of L-lysine, L-threonine and L-methionine biosynthesis I	Tongue_dorsum	0.00381543	0.00407418	0.00430598	0.876524	0.957122	0.983386
P42-PWY: incomplete reductive TCA cycle	Anterior_nares	0.00318107	0.00444804	0.00574552	0.0671716	0.146046	0.238512
P42-PWY: incomplete reductive TCA cycle	Buccal_mucosa	0.00113849	0.00150578	0.00184231	0.423671	0.669541	0.864445
P42-PWY: incomplete reductive TCA cycle	Posterior_fornix	7.604e-06	9.29461e-05	0.000658325	1	1	1
P42-PWY: incomplete reductive TCA cycle	Stool	0.00228756	0.00348786	0.00501566	0.0531505	0.116397	0.281769
P42-PWY: incomplete reductive TCA cycle	Supragingival_plaque	0.00113825	0.00163591	0.00224351	0.264375	0.394545	0.714163
P42-PWY: incomplete reductive TCA cycle	Tongue_dorsum	0.00291357	0.00375286	0.00461239	0.0823287	0.137715	0.287418
P441-PWY: superpathway of N-acetylneuraminate degradation	Anterior_nares	0.00151255	0.00239306	0.0031333	1	1	1
P441-PWY: superpathway of N-acetylneuraminate degradation	Buccal_mucosa	0.00464507	0.00499042	0.00536242	0.0247012	0.0423745	0.0681868
P441-PWY: superpathway of N-acetylneuraminate degradation	Posterior_fornix	0.000262824	0.00176465	0.00418514	1	1	nan
P441-PWY: superpathway of N-acetylneuraminate degradation	Stool	0.00121751	0.00218645	0.00289289	0.921148	1	1
P441-PWY: superpathway of N-acetylneuraminate degradation	Supragingival_plaque	0.00302461	0.00324815	0.00352454	0.0694636	0.137915	0.232149
P441-PWY: superpathway of N-acetylneuraminate degradation	Tongue_dorsum	0.0037757	0.00402773	0.00432359	0.155646	0.228027	0.280624
P461-PWY: hexitol fermentation to lactate, formate, ethanol and acetate	Anterior_nares	0.000220021	0.000648618	0.00123051	0.433338	1	1
P461-PWY: hexitol fermentation to lactate, formate, ethanol and acetate	Buccal_mucosa	0.000479465	0.000782533	0.00135404	0.0970442	0.148998	0.244495
P461-PWY: hexitol fermentation to lactate, formate, ethanol and acetate	Posterior_fornix	2.68928e-05	0.000262494	0.00102885	1	1	nan
P461-PWY: hexitol fermentation to lactate, formate, ethanol and acetate	Stool	0.000140746	0.000336774	0.000703813	0.613421	0.859555	1
P461-PWY: hexitol fermentation to lactate, formate, ethanol and acetate	Supragingival_plaque	0.000794975	0.000991723	0.00125851	0.0569952	0.0823246	0.125595
P461-PWY: hexitol fermentation to lactate, formate, ethanol and acetate	Tongue_dorsum	0.000991566	0.00149378	0.00218048	0.362115	0.536169	0.654954
P562-PWY: myo-inositol degradation I	Anterior_nares	0	0	3.28336e-05	1	nan	nan
P562-PWY: myo-inositol degradation I	Buccal_mucosa	2.95043e-06	8.39704e-06	1.63062e-05	1	1	1
P562-PWY: myo-inositol degradation I	Posterior_fornix	0	0	1.39048e-05	1	nan	nan
P562-PWY: myo-inositol degradation I	Stool	2.7961e-05	5.82758e-05	0.00010142	0.790445	0.955972	1
P562-PWY: myo-inositol degradation I	Supragingival_plaque	1.3121e-05	2.79596e-05	6.28036e-05	1	1	1
P562-PWY: myo-inositol degradation I	Tongue_dorsum	1.36649e-05	2.2901e-05	3.45322e-05	1	1	1
P601-PWY: (+)-camphor degradation	Anterior_nares	0	0	0	nan	nan	nan
P601-PWY: (+)-camphor degradation	Buccal_mucosa	0	0	0	nan	nan	nan
P601-PWY: (+)-camphor degradation	Posterior_fornix	0	0	0	nan	nan	nan
P601-PWY: (+)-camphor degradation	Stool	0	0	0	nan	nan	nan
P601-PWY: (+)-camphor degradation	Supragingival_plaque	0	0	0	nan	nan	nan
P601-PWY: (+)-camphor degradation	Tongue_dorsum	0	0	0	nan	nan	nan
P621-PWY: nylon-6 oligomer degradation	Anterior_nares	5.7371e-06	2.70411e-05	6.45162e-05	1	nan	nan
P621-PWY: nylon-6 oligomer degradation	Buccal_mucosa	1.78381e-06	6.54012e-06	2.00516e-05	1	1	1
P621-PWY: nylon-6 oligomer degradation	Posterior_fornix	0	0	1.10368e-05	1	nan	nan
P621-PWY: nylon-6 oligomer degradation	Stool	1.37065e-07	7.14771e-07	2.70219e-06	1	1	1
P621-PWY: nylon-6 oligomer degradation	Supragingival_plaque	4.73296e-05	0.000125319	0.000193018	1	1	1
P621-PWY: nylon-6 oligomer degradation	Tongue_dorsum	4.02497e-07	1.34581e-06	7.26256e-06	1	1	1
PANTO-PWY: phosphopantothenate biosynthesis I	Anterior_nares	0.00275568	0.00331216	0.00387416	0.288851	0.555329	0.795612
PANTO-PWY: phosphopantothenate biosynthesis I	Buccal_mucosa	0.000637259	0.00110356	0.0014888	0.117345	0.203583	0.314637
PANTO-PWY: phosphopantothenate biosynthesis I	Posterior_fornix	3.47062e-05	0.00019968	0.000666999	0.523166	1	1
PANTO-PWY: phosphopantothenate biosynthesis I	Stool	0.00400503	0.00433588	0.00464524	0.0496138	0.0844688	0.145813
PANTO-PWY: phosphopantothenate biosynthesis I	Supragingival_plaque	0.00236475	0.00276297	0.00313839	0.0594	0.0876964	0.123016
PANTO-PWY: phosphopantothenate biosynthesis I	Tongue_dorsum	0.00229247	0.00258296	0.00291768	0.109573	0.133964	0.160568
PANTOSYN-PWY: pantothenate and coenzyme A biosynthesis I	Anterior_nares	0.00254324	0.0029339	0.00334622	0.375585	0.727577	1
PANTOSYN-PWY: pantothenate and coenzyme A biosynthesis I	Buccal_mucosa	0.000962333	0.00145097	0.00198728	0.248092	0.363228	0.516511
PANTOSYN-PWY: pantothenate and coenzyme A biosynthesis I	Posterior_fornix	4.08145e-05	0.000262266	0.000780711	1	1	nan
PANTOSYN-PWY: pantothenate and coenzyme A biosynthesis I	Stool	0.00412181	0.0043957	0.00465847	0.0270735	0.0510989	0.0864333
PANTOSYN-PWY: pantothenate and coenzyme A biosynthesis I	Supragingival_plaque	0.00274427	0.00300969	0.00339228	0.0693917	0.0925446	0.132482
PANTOSYN-PWY: pantothenate and coenzyme A biosynthesis I	Tongue_dorsum	0.00274427	0.00301344	0.00324592	0.12636	0.150906	0.183781
PENTOSE-P-PWY: pentose phosphate pathway	Anterior_nares	0.00353901	0.00400662	0.00436764	0.0730702	0.12245	0.232993
PENTOSE-P-PWY: pentose phosphate pathway	Buccal_mucosa	0.00354097	0.00383167	0.0042438	0.0687048	0.0916541	0.131422
PENTOSE-P-PWY: pentose phosphate pathway	Posterior_fornix	0.000523132	0.0011291	0.00349111	0.148258	0.507801	1
PENTOSE-P-PWY: pentose phosphate pathway	Stool	0.00306426	0.00393548	0.00454422	0.0237839	0.0424289	0.0866842
PENTOSE-P-PWY: pentose phosphate pathway	Supragingival_plaque	0.00382797	0.00398827	0.00418332	0.0564802	0.0827444	0.112217
PENTOSE-P-PWY: pentose phosphate pathway	Tongue_dorsum	0.00327745	0.00372452	0.00399684	0.110329	0.156356	0.207137
PEPTIDOGLYCANSYN-PWY: peptidoglycan biosynthesis I (meso-diaminopimelate containing)	Anterior_nares	0.0051621	0.0054956	0.00598651	0.0968305	0.16099	0.289289
PEPTIDOGLYCANSYN-PWY: peptidoglycan biosynthesis I (meso-diaminopimelate containing)	Buccal_mucosa	0.00593105	0.00632498	0.00677855	0.0330141	0.0448004	0.0633467
PEPTIDOGLYCANSYN-PWY: peptidoglycan biosynthesis I (meso-diaminopimelate containing)	Posterior_fornix	0.0138279	0.0156487	0.0184275	0.00759408	0.0168339	0.0378521
PEPTIDOGLYCANSYN-PWY: peptidoglycan biosynthesis I (meso-diaminopimelate containing)	Stool	0.00517289	0.00549422	0.00578573	0.0625759	0.109796	0.196035
PEPTIDOGLYCANSYN-PWY: peptidoglycan biosynthesis I (meso-diaminopimelate containing)	Supragingival_plaque	0.00517918	0.00534086	0.00551604	0.0418937	0.0606285	0.0840222
PEPTIDOGLYCANSYN-PWY: peptidoglycan biosynthesis I (meso-diaminopimelate containing)	Tongue_dorsum	0.0053979	0.00567476	0.00595269	0.0726164	0.0887085	0.105526
PHOSLIPSYN-PWY: superpathway of phospholipid biosynthesis I (bacteria)	Anterior_nares	0.000246165	0.000808493	0.00182477	0.651326	1	1
PHOSLIPSYN-PWY: superpathway of phospholipid biosynthesis I (bacteria)	Buccal_mucosa	0.00301606	0.00338464	0.00378023	0.0647384	0.0962234	0.140093
PHOSLIPSYN-PWY: superpathway of phospholipid biosynthesis I (bacteria)	Posterior_fornix	5.98136e-05	0.000366953	0.00145367	1	1	nan
PHOSLIPSYN-PWY: superpathway of phospholipid biosynthesis I (bacteria)	Stool	0.00327695	0.00371271	0.00413553	0.00962528	0.025963	0.0761928
PHOSLIPSYN-PWY: superpathway of phospholipid biosynthesis I (bacteria)	Supragingival_plaque	0.00306468	0.00359677	0.00389544	0.0376101	0.0470026	0.0660233
PHOSLIPSYN-PWY: superpathway of phospholipid biosynthesis I (bacteria)	Tongue_dorsum	0.00369187	0.00399282	0.00434104	0.0431963	0.0536953	0.0772841
PHOSLIPSYN2-PWY: superpathway of phospholipid biosynthesis II (plants)	Anterior_nares	0	0	0	nan	nan	nan
PHOSLIPSYN2-PWY: superpathway of phospholipid biosynthesis II (plants)	Buccal_mucosa	0	0	0	nan	nan	nan
PHOSLIPSYN2-PWY: superpathway of phospholipid biosynthesis II (plants)	Posterior_fornix	0	0	0	nan	nan	nan
PHOSLIPSYN2-PWY: superpathway of phospholipid biosynthesis II (plants)	Stool	0	0	0	nan	nan	nan
PHOSLIPSYN2-PWY: superpathway of phospholipid biosynthesis II (plants)	Supragingival_plaque	0	0	0	nan	nan	nan
PHOSLIPSYN2-PWY: superpathway of phospholipid biosynthesis II (plants)	Tongue_dorsum	0	0	0	nan	nan	nan
PHOTOALL-PWY: oxygenic photosynthesis	Anterior_nares	0	0	7.97197e-06	nan	nan	nan
PHOTOALL-PWY: oxygenic photosynthesis	Buccal_mucosa	0	0	1.5125e-07	nan	nan	nan
PHOTOALL-PWY: oxygenic photosynthesis	Posterior_fornix	0	0	0	nan	nan	nan
PHOTOALL-PWY: oxygenic photosynthesis	Stool	0	5.72638e-08	5.16991e-07	1	nan	nan
PHOTOALL-PWY: oxygenic photosynthesis	Supragingival_plaque	3.5299e-08	3.08235e-07	1.01167e-06	1	1	nan
PHOTOALL-PWY: oxygenic photosynthesis	Tongue_dorsum	3.11478e-08	1.32755e-07	4.97902e-07	1	1	nan
POLYAMINSYN3-PWY: superpathway of polyamine biosynthesis II	Anterior_nares	0	1.7422e-05	0.000147458	1	nan	nan
POLYAMINSYN3-PWY: superpathway of polyamine biosynthesis II	Buccal_mucosa	0.000321419	0.000605913	0.000973413	1	1	1
POLYAMINSYN3-PWY: superpathway of polyamine biosynthesis II	Posterior_fornix	0	0	4.92707e-05	1	nan	nan
POLYAMINSYN3-PWY: superpathway of polyamine biosynthesis II	Stool	0.000145316	0.000307113	0.000552222	1	1	1
POLYAMINSYN3-PWY: superpathway of polyamine biosynthesis II	Supragingival_plaque	0.000454839	0.000646168	0.000835605	1	1	1
POLYAMINSYN3-PWY: superpathway of polyamine biosynthesis II	Tongue_dorsum	0.000960579	0.00112435	0.00132427	1	1	1
POLYAMSYN-PWY: superpathway of polyamine biosynthesis I	Anterior_nares	6.72443e-05	0.000189297	0.000461299	1	1	1
POLYAMSYN-PWY: superpathway of polyamine biosynthesis I	Buccal_mucosa	0.000441181	0.000784657	0.00111632	0.702446	0.941685	1
POLYAMSYN-PWY: superpathway of polyamine biosynthesis I	Posterior_fornix	0	2.96491e-05	0.000190799	1	1	nan
POLYAMSYN-PWY: superpathway of polyamine biosynthesis I	Stool	0.000450374	0.000901584	0.0013422	0.268797	0.39511	0.575033
POLYAMSYN-PWY: superpathway of polyamine biosynthesis I	Supragingival_plaque	0.00106256	0.00126888	0.00150372	0.173492	0.282456	0.786242
POLYAMSYN-PWY: superpathway of polyamine biosynthesis I	Tongue_dorsum	0.0011447	0.00140311	0.00164835	0.628007	0.850319	0.945558
POLYISOPRENSYN-PWY: polyisoprenoid biosynthesis (E. coli)	Anterior_nares	0.00342432	0.00411018	0.00481527	0.0536264	0.11812	0.317859
POLYISOPRENSYN-PWY: polyisoprenoid biosynthesis (E. coli)	Buccal_mucosa	0.00421861	0.00444944	0.00467862	0.0310226	0.0421148	0.0545643
POLYISOPRENSYN-PWY: polyisoprenoid biosynthesis (E. coli)	Posterior_fornix	0.000112383	0.000724947	0.002613	0.120156	1	1
POLYISOPRENSYN-PWY: polyisoprenoid biosynthesis (E. coli)	Stool	0.00205042	0.00255872	0.00294794	0.127806	0.284163	0.524888
POLYISOPRENSYN-PWY: polyisoprenoid biosynthesis (E. coli)	Supragingival_plaque	0.0037008	0.0039891	0.00428921	0.0269685	0.0369633	0.0480289
POLYISOPRENSYN-PWY: polyisoprenoid biosynthesis (E. coli)	Tongue_dorsum	0.00333554	0.00362188	0.00389727	0.0452598	0.0564165	0.0757521
PPGPPMET-PWY: ppGpp biosynthesis	Anterior_nares	0.00240245	0.00319532	0.00425906	0.109173	0.201459	0.316074
PPGPPMET-PWY: ppGpp biosynthesis	Buccal_mucosa	0.00229787	0.00274338	0.00319133	0.04308	0.0652895	0.0966898
PPGPPMET-PWY: ppGpp biosynthesis	Posterior_fornix	9.68097e-05	0.000534572	0.00250214	0.331462	0.764145	1
PPGPPMET-PWY: ppGpp biosynthesis	Stool	0.00340919	0.00409482	0.0051808	0.0347329	0.0834045	0.187083
PPGPPMET-PWY: ppGpp biosynthesis	Supragingival_plaque	0.00287823	0.00320456	0.0034809	0.0329116	0.060798	0.0948212
PPGPPMET-PWY: ppGpp biosynthesis	Tongue_dorsum	0.00260009	0.00302029	0.00340502	0.107201	0.136724	0.175392
PROPFERM-PWY: L-alanine fermentation to propanoate and acetate	Anterior_nares	0	0	2.39322e-05	1	nan	nan
PROPFERM-PWY: L-alanine fermentation to propanoate and acetate	Buccal_mucosa	7.12129e-07	2.85504e-06	7.55478e-06	1	1	1
PROPFERM-PWY: L-alanine fermentation to propanoate and acetate	Posterior_fornix	0	0	1.89021e-05	1	nan	nan
PROPFERM-PWY: L-alanine fermentation to propanoate and acetate	Stool	0.00013453	0.000274507	0.000489435	0.88072	0.972781	1
PROPFERM-PWY: L-alanine fermentation to propanoate and acetate	Supragingival_plaque	1.46642e-06	4.89727e-06	1.92809e-05	1	1	1
PROPFERM-PWY: L-alanine fermentation to propanoate and acetate	Tongue_dorsum	7.73399e-06	1.72646e-05	2.92228e-05	1	1	1
PROTOCATECHUATE-ORTHO-CLEAVAGE-PWY: protocatechuate degradation II (ortho-cleavage pathway)	Anterior_nares	0	5.09277e-05	0.000109106	1	nan	nan
PROTOCATECHUATE-ORTHO-CLEAVAGE-PWY: protocatechuate degradation II (ortho-cleavage pathway)	Buccal_mucosa	1.6019e-06	3.50106e-06	7.98946e-06	1	1	1
PROTOCATECHUATE-ORTHO-CLEAVAGE-PWY: protocatechuate degradation II (ortho-cleavage pathway)	Posterior_fornix	0	0	5.67068e-06	1	nan	nan
PROTOCATECHUATE-ORTHO-CLEAVAGE-PWY: protocatechuate degradation II (ortho-cleavage pathway)	Stool	4.55745e-07	2.63893e-06	7.811e-06	1	1	1
PROTOCATECHUATE-ORTHO-CLEAVAGE-PWY: protocatechuate degradation II (ortho-cleavage pathway)	Supragingival_plaque	6.02915e-07	9.97037e-07	1.7968e-06	1	1	1
PROTOCATECHUATE-ORTHO-CLEAVAGE-PWY: protocatechuate degradation II (ortho-cleavage pathway)	Tongue_dorsum	2.87492e-06	4.24752e-06	6.38335e-06	1	1	1
PRPP-PWY: superpathway of histidine, purine, and pyrimidine biosynthesis	Anterior_nares	0.00228575	0.00318076	0.00396971	1	1	1
PRPP-PWY: superpathway of histidine, purine, and pyrimidine biosynthesis	Buccal_mucosa	0.00377553	0.0044066	0.00481528	0.681554	0.831226	0.947279
PRPP-PWY: superpathway of histidine, purine, and pyrimidine biosynthesis	Posterior_fornix	0	7.78413e-05	0.000664743	1	nan	nan
PRPP-PWY: superpathway of histidine, purine, and pyrimidine biosynthesis	Stool	0.00137874	0.00205064	0.00259079	1	1	1
PRPP-PWY: superpathway of histidine, purine, and pyrimidine biosynthesis	Supragingival_plaque	0.00421557	0.00439274	0.00455954	0.407759	0.568696	0.714465
PRPP-PWY: superpathway of histidine, purine, and pyrimidine biosynthesis	Tongue_dorsum	0.00419224	0.00439081	0.0045918	0.992786	1	1
PWY-101: photosynthesis light reactions	Anterior_nares	0	0	1.83283e-05	1	nan	nan
PWY-101: photosynthesis light reactions	Buccal_mucosa	0	0	3.2882e-07	1	nan	nan
PWY-101: photosynthesis light reactions	Posterior_fornix	0	0	0	nan	nan	nan
PWY-101: photosynthesis light reactions	Stool	0	4.91691e-08	3.74601e-07	1	1	nan
PWY-101: photosynthesis light reactions	Supragingival_plaque	4.63895e-08	2.34805e-07	7.08619e-07	1	1	1
PWY-101: photosynthesis light reactions	Tongue_dorsum	2.07652e-08	8.85037e-08	3.31944e-07	1	1	1
PWY-1042: glycolysis IV (plant cytosol)	Anterior_nares	0.00728085	0.00788114	0.00870304	0.133575	0.18557	0.299749
PWY-1042: glycolysis IV (plant cytosol)	Buccal_mucosa	0.0051177	0.00536426	0.00560919	0.0618528	0.0799262	0.101836
PWY-1042: glycolysis IV (plant cytosol)	Posterior_fornix	0.0129141	0.0154351	0.0168899	0.0161459	0.0285649	0.093414
PWY-1042: glycolysis IV (plant cytosol)	Stool	0.00935698	0.00987087	0.0104658	0.0812144	0.12197	0.218188
PWY-1042: glycolysis IV (plant cytosol)	Supragingival_plaque	0.00544691	0.0059236	0.00638576	0.0609314	0.0770543	0.109732
PWY-1042: glycolysis IV (plant cytosol)	Tongue_dorsum	0.00505406	0.00551409	0.0059098	0.0889895	0.107041	0.139408
PWY-1121: suberin monomers biosynthesis	Anterior_nares	0	0	0	nan	nan	nan
PWY-1121: suberin monomers biosynthesis	Buccal_mucosa	0	0	0	nan	nan	nan
PWY-1121: suberin monomers biosynthesis	Posterior_fornix	0	0	0	nan	nan	nan
PWY-1121: suberin monomers biosynthesis	Stool	0	0	0	nan	nan	nan
PWY-1121: suberin monomers biosynthesis	Supragingival_plaque	0	0	0	nan	nan	nan
PWY-1121: suberin monomers biosynthesis	Tongue_dorsum	0	0	0	nan	nan	nan
PWY-1269: CMP-3-deoxy-D-manno-octulosonate biosynthesis I	Anterior_nares	1.80977e-05	0.000152257	0.000610386	0.36562	1	nan
PWY-1269: CMP-3-deoxy-D-manno-octulosonate biosynthesis I	Buccal_mucosa	0.00139018	0.00190375	0.00243773	0.0673425	0.0845177	0.110087
PWY-1269: CMP-3-deoxy-D-manno-octulosonate biosynthesis I	Posterior_fornix	2.67351e-06	6.78483e-05	0.000418475	0.204208	1	nan
PWY-1269: CMP-3-deoxy-D-manno-octulosonate biosynthesis I	Stool	0.00393108	0.00460902	0.00511934	0.0216242	0.0372404	0.0638462
PWY-1269: CMP-3-deoxy-D-manno-octulosonate biosynthesis I	Supragingival_plaque	0.00178328	0.00228784	0.00286592	0.0519191	0.0630352	0.0798421
PWY-1269: CMP-3-deoxy-D-manno-octulosonate biosynthesis I	Tongue_dorsum	0.00249297	0.0030428	0.00360667	0.0524237	0.0643334	0.0825809
PWY-1361: benzoyl-CoA degradation I (aerobic)	Anterior_nares	0	0	0	nan	nan	nan
PWY-1361: benzoyl-CoA degradation I (aerobic)	Buccal_mucosa	0	0	0	nan	nan	nan
PWY-1361: benzoyl-CoA degradation I (aerobic)	Posterior_fornix	0	0	0	nan	nan	nan
PWY-1361: benzoyl-CoA degradation I (aerobic)	Stool	0	0	6.13002e-07	1	nan	nan
PWY-1361: benzoyl-CoA degradation I (aerobic)	Supragingival_plaque	0	0	0	nan	nan	nan
PWY-1361: benzoyl-CoA degradation I (aerobic)	Tongue_dorsum	0	0	0	nan	nan	nan
PWY-1422: vitamin E biosynthesis (tocopherols)	Anterior_nares	0	0	0	nan	nan	nan
PWY-1422: vitamin E biosynthesis (tocopherols)	Buccal_mucosa	0	0	0	nan	nan	nan
PWY-1422: vitamin E biosynthesis (tocopherols)	Posterior_fornix	0	0	0	nan	nan	nan
PWY-1422: vitamin E biosynthesis (tocopherols)	Stool	0	0	0	nan	nan	nan
PWY-1422: vitamin E biosynthesis (tocopherols)	Supragingival_plaque	0	0	0	nan	nan	nan
PWY-1422: vitamin E biosynthesis (tocopherols)	Tongue_dorsum	0	0	0	nan	nan	nan
PWY-1501: mandelate degradation I	Anterior_nares	0	0	1.70161e-06	1	nan	nan
PWY-1501: mandelate degradation I	Buccal_mucosa	0	2.14151e-07	8.22083e-07	1	1	nan
PWY-1501: mandelate degradation I	Posterior_fornix	0	0	0	nan	nan	nan
PWY-1501: mandelate degradation I	Stool	5.41396e-07	1.42587e-06	3.64283e-06	1	1	1
PWY-1501: mandelate degradation I	Supragingival_plaque	5.72436e-07	1.31017e-06	2.52732e-06	1	1	1
PWY-1501: mandelate degradation I	Tongue_dorsum	5.14906e-07	8.11156e-07	1.30061e-06	1	1	1
PWY-1541: superpathway of taurine degradation	Anterior_nares	0	0	0	nan	nan	nan
PWY-1541: superpathway of taurine degradation	Buccal_mucosa	0	6.72096e-08	5.13945e-07	nan	nan	nan
PWY-1541: superpathway of taurine degradation	Posterior_fornix	0	0	0	nan	nan	nan
PWY-1541: superpathway of taurine degradation	Stool	0	0	0	nan	nan	nan
PWY-1541: superpathway of taurine degradation	Supragingival_plaque	3.18994e-07	9.07588e-07	2.17314e-06	nan	nan	nan
PWY-1541: superpathway of taurine degradation	Tongue_dorsum	0	0	6.8487e-07	nan	nan	nan
PWY-1622: formaldehyde assimilation I (serine pathway)	Anterior_nares	0.000135242	0.000303367	0.000519217	nan	nan	nan
PWY-1622: formaldehyde assimilation I (serine pathway)	Buccal_mucosa	0	1.71214e-05	4.02353e-05	1	nan	nan
PWY-1622: formaldehyde assimilation I (serine pathway)	Posterior_fornix	0	0	0	nan	nan	nan
PWY-1622: formaldehyde assimilation I (serine pathway)	Stool	1.76247e-06	2.38225e-05	0.000163813	1	1	nan
PWY-1622: formaldehyde assimilation I (serine pathway)	Supragingival_plaque	8.92715e-05	0.000188575	0.00031854	1	1	nan
PWY-1622: formaldehyde assimilation I (serine pathway)	Tongue_dorsum	5.66783e-05	8.96057e-05	0.000133256	1	1	nan
PWY-181: photorespiration	Anterior_nares	0.00017021	0.00048823	0.0010204	1	1	nan
PWY-181: photorespiration	Buccal_mucosa	1.97323e-06	3.54184e-05	9.35553e-05	1	1	nan
PWY-181: photorespiration	Posterior_fornix	0	0	2.71927e-06	nan	nan	nan
PWY-181: photorespiration	Stool	5.06722e-06	3.75379e-05	0.000210796	1	1	1
PWY-181: photorespiration	Supragingival_plaque	0.000196948	0.000389562	0.000741011	1	1	1
PWY-181: photorespiration	Tongue_dorsum	0.000138166	0.000300358	0.000483671	1	1	1
PWY-1861: formaldehyde assimilation II (RuMP Cycle)	Anterior_nares	0.000572283	0.00159935	0.00246565	0.12244	0.463313	1
PWY-1861: formaldehyde assimilation II (RuMP Cycle)	Buccal_mucosa	0.00143524	0.00196228	0.0026917	0.0197833	0.0513706	0.141834
PWY-1861: formaldehyde assimilation II (RuMP Cycle)	Posterior_fornix	0	0.000134844	0.000577294	1	nan	nan
PWY-1861: formaldehyde assimilation II (RuMP Cycle)	Stool	1.9976e-05	5.69111e-05	0.000111232	0.660066	0.883928	1
PWY-1861: formaldehyde assimilation II (RuMP Cycle)	Supragingival_plaque	0.000678714	0.000876266	0.00121984	0.0584321	0.122655	0.221364
PWY-1861: formaldehyde assimilation II (RuMP Cycle)	Tongue_dorsum	0.000365299	0.00050198	0.000618413	0.654323	0.86131	0.954319
PWY-1882: superpathway of C1 compounds oxidation to CO2	Anterior_nares	0	0	0	nan	nan	nan
PWY-1882: superpathway of C1 compounds oxidation to CO2	Buccal_mucosa	0	0	0	nan	nan	nan
PWY-1882: superpathway of C1 compounds oxidation to CO2	Posterior_fornix	0	0	0	nan	nan	nan
PWY-1882: superpathway of C1 compounds oxidation to CO2	Stool	0	0	0	nan	nan	nan
PWY-1882: superpathway of C1 compounds oxidation to CO2	Supragingival_plaque	0	0	0	nan	nan	nan
PWY-1882: superpathway of C1 compounds oxidation to CO2	Tongue_dorsum	0	0	0	nan	nan	nan
PWY-2002: isoflavonoid biosynthesis I	Anterior_nares	0	0	0	nan	nan	nan
PWY-2002: isoflavonoid biosynthesis I	Buccal_mucosa	0	0	0	nan	nan	nan
PWY-2002: isoflavonoid biosynthesis I	Posterior_fornix	0	0	0	nan	nan	nan
PWY-2002: isoflavonoid biosynthesis I	Stool	0	0	0	nan	nan	nan
PWY-2002: isoflavonoid biosynthesis I	Supragingival_plaque	0	0	0	nan	nan	nan
PWY-2002: isoflavonoid biosynthesis I	Tongue_dorsum	0	0	0	nan	nan	nan
PWY-2083: isoflavonoid biosynthesis II	Anterior_nares	0	0	0	nan	nan	nan
PWY-2083: isoflavonoid biosynthesis II	Buccal_mucosa	0	0	0	nan	nan	nan
PWY-2083: isoflavonoid biosynthesis II	Posterior_fornix	0	0	0	nan	nan	nan
PWY-2083: isoflavonoid biosynthesis II	Stool	0	0	0	nan	nan	nan
PWY-2083: isoflavonoid biosynthesis II	Supragingival_plaque	0	0	0	nan	nan	nan
PWY-2083: isoflavonoid biosynthesis II	Tongue_dorsum	0	0	0	nan	nan	nan
PWY-2201: folate transformations I	Anterior_nares	2.98111e-05	0.000127955	0.000275599	1	1	1
PWY-2201: folate transformations I	Buccal_mucosa	5.63417e-05	8.23826e-05	0.000120379	1	1	1
PWY-2201: folate transformations I	Posterior_fornix	0	3.72852e-06	5.13791e-05	1	nan	nan
PWY-2201: folate transformations I	Stool	0.000264029	0.000324518	0.000475514	1	1	1
PWY-2201: folate transformations I	Supragingival_plaque	7.24333e-05	0.000113472	0.000155635	1	1	1
PWY-2201: folate transformations I	Tongue_dorsum	7.09533e-05	9.28707e-05	0.00013304	1	1	1
PWY-2221: Entner-Doudoroff pathway III (semi-phosphorylative)	Anterior_nares	0	0	1.91913e-05	nan	nan	nan
PWY-2221: Entner-Doudoroff pathway III (semi-phosphorylative)	Buccal_mucosa	0	5.19525e-07	3.33051e-06	1	1	nan
PWY-2221: Entner-Doudoroff pathway III (semi-phosphorylative)	Posterior_fornix	0	0	4.21604e-07	nan	nan	nan
PWY-2221: Entner-Doudoroff pathway III (semi-phosphorylative)	Stool	1.97516e-05	5.96147e-05	0.000126765	1	1	1
PWY-2221: Entner-Doudoroff pathway III (semi-phosphorylative)	Supragingival_plaque	4.86781e-07	3.50404e-06	1.40057e-05	1	1	1
PWY-2221: Entner-Doudoroff pathway III (semi-phosphorylative)	Tongue_dorsum	9.40204e-08	6.49122e-07	2.46086e-06	1	1	1
PWY-2229: superpathway of pterocarpan biosynthesis (via formononetin)	Anterior_nares	0	0	0	nan	nan	nan
PWY-2229: superpathway of pterocarpan biosynthesis (via formononetin)	Buccal_mucosa	0	0	0	nan	nan	nan
PWY-2229: superpathway of pterocarpan biosynthesis (via formononetin)	Posterior_fornix	0	0	0	nan	nan	nan
PWY-2229: superpathway of pterocarpan biosynthesis (via formononetin)	Stool	0	0	0	nan	nan	nan
PWY-2229: superpathway of pterocarpan biosynthesis (via formononetin)	Supragingival_plaque	0	0	0	nan	nan	nan
PWY-2229: superpathway of pterocarpan biosynthesis (via formononetin)	Tongue_dorsum	0	0	0	nan	nan	nan
PWY-241: C4 photosynthetic carbon assimilation cycle, NADP-ME type	Anterior_nares	0.000374142	0.000892056	0.00165353	1	1	1
PWY-241: C4 photosynthetic carbon assimilation cycle, NADP-ME type	Buccal_mucosa	0.000901503	0.00126297	0.00155682	0.346072	0.445547	0.561523
PWY-241: C4 photosynthetic carbon assimilation cycle, NADP-ME type	Posterior_fornix	2.60124e-05	0.000140566	0.000587147	1	1	1
PWY-241: C4 photosynthetic carbon assimilation cycle, NADP-ME type	Stool	8.88128e-05	0.000186521	0.000370829	0.859116	1	1
PWY-241: C4 photosynthetic carbon assimilation cycle, NADP-ME type	Supragingival_plaque	0.00162828	0.00184256	0.00206726	0.280919	0.376446	0.521791
PWY-241: C4 photosynthetic carbon assimilation cycle, NADP-ME type	Tongue_dorsum	0.00191638	0.00239854	0.00272013	0.248164	0.323995	0.393059
PWY-2464: maackiain biosynthesis	Anterior_nares	0	0	0	nan	nan	nan
PWY-2464: maackiain biosynthesis	Buccal_mucosa	0	0	0	nan	nan	nan
PWY-2464: maackiain biosynthesis	Posterior_fornix	0	0	0	nan	nan	nan
PWY-2464: maackiain biosynthesis	Stool	0	0	0	nan	nan	nan
PWY-2464: maackiain biosynthesis	Supragingival_plaque	0	0	0	nan	nan	nan
PWY-2464: maackiain biosynthesis	Tongue_dorsum	0	0	0	nan	nan	nan
PWY-2504: superpathway of aromatic compound degradation via 3-oxoadipate	Anterior_nares	0	0	0	nan	nan	nan
PWY-2504: superpathway of aromatic compound degradation via 3-oxoadipate	Buccal_mucosa	0	0	0	nan	nan	nan
PWY-2504: superpathway of aromatic compound degradation via 3-oxoadipate	Posterior_fornix	0	0	0	nan	nan	nan
PWY-2504: superpathway of aromatic compound degradation via 3-oxoadipate	Stool	0	0	0	nan	nan	nan
PWY-2504: superpathway of aromatic compound degradation via 3-oxoadipate	Supragingival_plaque	0	0	0	nan	nan	nan
PWY-2504: superpathway of aromatic compound degradation via 3-oxoadipate	Tongue_dorsum	0	0	0	nan	nan	nan
PWY-2541: plant sterol biosynthesis	Anterior_nares	0	0	0	nan	nan	nan
PWY-2541: plant sterol biosynthesis	Buccal_mucosa	0	0	0	nan	nan	nan
PWY-2541: plant sterol biosynthesis	Posterior_fornix	0	0	0	nan	nan	nan
PWY-2541: plant sterol biosynthesis	Stool	0	0	0	nan	nan	nan
PWY-2541: plant sterol biosynthesis	Supragingival_plaque	0	0	0	nan	nan	nan
PWY-2541: plant sterol biosynthesis	Tongue_dorsum	0	0	0	nan	nan	nan
PWY-2723: trehalose degradation V	Anterior_nares	0.000833963	0.00138596	0.00225865	0	0	0.0292275
PWY-2723: trehalose degradation V	Buccal_mucosa	0.000210997	0.000421919	0.000672897	0.143282	0.276449	0.485693
PWY-2723: trehalose degradation V	Posterior_fornix	0	0	4.30915e-06	1	nan	nan
PWY-2723: trehalose degradation V	Stool	7.33554e-08	1.47322e-06	8.26863e-06	0.158053	1	1
PWY-2723: trehalose degradation V	Supragingival_plaque	5.43602e-05	0.000111039	0.000210499	0.119164	0.23623	0.416905
PWY-2723: trehalose degradation V	Tongue_dorsum	2.32556e-05	6.01234e-05	0.000120243	0.940724	0.998046	1
PWY-2941: L-lysine biosynthesis II	Anterior_nares	0.00128749	0.00227492	0.00298264	0.0949541	0.278447	0.703647
PWY-2941: L-lysine biosynthesis II	Buccal_mucosa	0.00264546	0.0028558	0.00298779	0.0723644	0.0971088	0.130728
PWY-2941: L-lysine biosynthesis II	Posterior_fornix	0.000412891	0.00461765	0.0106616	0.00652715	0.029628	1
PWY-2941: L-lysine biosynthesis II	Stool	0.00451599	0.00492917	0.0052144	0.0651114	0.112299	0.180799
PWY-2941: L-lysine biosynthesis II	Supragingival_plaque	0.00261761	0.00280358	0.00304196	0.0715471	0.100373	0.142774
PWY-2941: L-lysine biosynthesis II	Tongue_dorsum	0.00239107	0.00266094	0.00292084	0.136205	0.189615	0.26269
PWY-2942: L-lysine biosynthesis III	Anterior_nares	0.00454252	0.00520938	0.00579685	0.13738	0.206686	0.357567
PWY-2942: L-lysine biosynthesis III	Buccal_mucosa	0.00415206	0.00425622	0.00440469	0.0372036	0.0497588	0.0670024
PWY-2942: L-lysine biosynthesis III	Posterior_fornix	0.000406989	0.00515451	0.0108224	0.00911822	0.0392343	0.666929
PWY-2942: L-lysine biosynthesis III	Stool	0.00551485	0.00568261	0.00591421	0.0514179	0.0799841	0.130426
PWY-2942: L-lysine biosynthesis III	Supragingival_plaque	0.00425388	0.00442454	0.0046235	0.0268166	0.0428583	0.0563568
PWY-2942: L-lysine biosynthesis III	Tongue_dorsum	0.0042423	0.00448047	0.00471076	0.0470729	0.05981	0.0769011
PWY-3001: superpathway of L-isoleucine biosynthesis I	Anterior_nares	0.00503479	0.0054139	0.0059777	0.136668	0.200489	0.358701
PWY-3001: superpathway of L-isoleucine biosynthesis I	Buccal_mucosa	0.00643505	0.00685401	0.00719182	0.0411669	0.0506435	0.0624124
PWY-3001: superpathway of L-isoleucine biosynthesis I	Posterior_fornix	0.000171802	0.000505827	0.00169616	0.70189	1	1
PWY-3001: superpathway of L-isoleucine biosynthesis I	Stool	0.00584245	0.00601492	0.00620727	0.0358532	0.0777232	0.13002
PWY-3001: superpathway of L-isoleucine biosynthesis I	Supragingival_plaque	0.0055032	0.00570291	0.00601713	0.0326357	0.0476699	0.0642922
PWY-3001: superpathway of L-isoleucine biosynthesis I	Tongue_dorsum	0.005622	0.00585073	0.00611986	0.0532815	0.0632396	0.0730794
PWY-3041: monoterpene biosynthesis	Anterior_nares	0	0	0	nan	nan	nan
PWY-3041: monoterpene biosynthesis	Buccal_mucosa	0	0	0	nan	nan	nan
PWY-3041: monoterpene biosynthesis	Posterior_fornix	0	0	0	nan	nan	nan
PWY-3041: monoterpene biosynthesis	Stool	0	0	0	nan	nan	nan
PWY-3041: monoterpene biosynthesis	Supragingival_plaque	0	0	0	nan	nan	nan
PWY-3041: monoterpene biosynthesis	Tongue_dorsum	0	0	0	nan	nan	nan
PWY-3061: menthol biosynthesis	Anterior_nares	0	0	0	nan	nan	nan
PWY-3061: menthol biosynthesis	Buccal_mucosa	0	0	0	nan	nan	nan
PWY-3061: menthol biosynthesis	Posterior_fornix	0	0	0	nan	nan	nan
PWY-3061: menthol biosynthesis	Stool	0	0	0	nan	nan	nan
PWY-3061: menthol biosynthesis	Supragingival_plaque	0	0	0	nan	nan	nan
PWY-3061: menthol biosynthesis	Tongue_dorsum	0	0	0	nan	nan	nan
PWY-3081: L-lysine biosynthesis V	Anterior_nares	0	0	0	nan	nan	nan
PWY-3081: L-lysine biosynthesis V	Buccal_mucosa	0	0	0	nan	nan	nan
PWY-3081: L-lysine biosynthesis V	Posterior_fornix	0	0	0	nan	nan	nan
PWY-3081: L-lysine biosynthesis V	Stool	0	0	0	nan	nan	nan
PWY-3081: L-lysine biosynthesis V	Supragingival_plaque	0	0	3.06067e-06	1	nan	nan
PWY-3081: L-lysine biosynthesis V	Tongue_dorsum	0	0	4.05362e-06	1	nan	nan
PWY-321: cutin biosynthesis	Anterior_nares	0	0	0	nan	nan	nan
PWY-321: cutin biosynthesis	Buccal_mucosa	0	0	0	nan	nan	nan
PWY-321: cutin biosynthesis	Posterior_fornix	0	0	0	nan	nan	nan
PWY-321: cutin biosynthesis	Stool	0	0	0	nan	nan	nan
PWY-321: cutin biosynthesis	Supragingival_plaque	0	0	0	nan	nan	nan
PWY-321: cutin biosynthesis	Tongue_dorsum	0	0	0	nan	nan	nan
PWY-3301: sinapate ester biosynthesis	Anterior_nares	0	0	0	nan	nan	nan
PWY-3301: sinapate ester biosynthesis	Buccal_mucosa	0	0	0	nan	nan	nan
PWY-3301: sinapate ester biosynthesis	Posterior_fornix	0	0	0	nan	nan	nan
PWY-3301: sinapate ester biosynthesis	Stool	0	0	0	nan	nan	nan
PWY-3301: sinapate ester biosynthesis	Supragingival_plaque	0	0	0	nan	nan	nan
PWY-3301: sinapate ester biosynthesis	Tongue_dorsum	0	0	0	nan	nan	nan
PWY-3481: superpathway of L-phenylalanine and L-tyrosine biosynthesis	Anterior_nares	0	2.01871e-06	9.02374e-06	nan	nan	nan
PWY-3481: superpathway of L-phenylalanine and L-tyrosine biosynthesis	Buccal_mucosa	4.27369e-06	8.01638e-06	1.36186e-05	1	1	1
PWY-3481: superpathway of L-phenylalanine and L-tyrosine biosynthesis	Posterior_fornix	0	0	5.17945e-06	nan	nan	nan
PWY-3481: superpathway of L-phenylalanine and L-tyrosine biosynthesis	Stool	1.60669e-05	3.45535e-05	5.89735e-05	1	1	1
PWY-3481: superpathway of L-phenylalanine and L-tyrosine biosynthesis	Supragingival_plaque	1.11841e-05	1.71609e-05	2.42158e-05	1	1	1
PWY-3481: superpathway of L-phenylalanine and L-tyrosine biosynthesis	Tongue_dorsum	1.05359e-05	1.61292e-05	2.2263e-05	1	1	1
PWY-3502: superpathway of NAD biosynthesis in eukaryotes	Anterior_nares	0	0	0	nan	nan	nan
PWY-3502: superpathway of NAD biosynthesis in eukaryotes	Buccal_mucosa	0	0	0	nan	nan	nan
PWY-3502: superpathway of NAD biosynthesis in eukaryotes	Posterior_fornix	0	0	0	nan	nan	nan
PWY-3502: superpathway of NAD biosynthesis in eukaryotes	Stool	0	0	0	nan	nan	nan
PWY-3502: superpathway of NAD biosynthesis in eukaryotes	Supragingival_plaque	0	0	0	nan	nan	nan
PWY-3502: superpathway of NAD biosynthesis in eukaryotes	Tongue_dorsum	0	0	0	nan	nan	nan
PWY-3581: (S)-reticuline biosynthesis I	Anterior_nares	0	0	0	nan	nan	nan
PWY-3581: (S)-reticuline biosynthesis I	Buccal_mucosa	0	0	0	nan	nan	nan
PWY-3581: (S)-reticuline biosynthesis I	Posterior_fornix	0	0	0	nan	nan	nan
PWY-3581: (S)-reticuline biosynthesis I	Stool	0	0	0	nan	nan	nan
PWY-3581: (S)-reticuline biosynthesis I	Supragingival_plaque	0	0	0	nan	nan	nan
PWY-3581: (S)-reticuline biosynthesis I	Tongue_dorsum	0	0	0	nan	nan	nan
PWY-361: phenylpropanoid biosynthesis	Anterior_nares	0	0	0	nan	nan	nan
PWY-361: phenylpropanoid biosynthesis	Buccal_mucosa	0	6.44962e-07	1.69751e-06	nan	nan	nan
PWY-361: phenylpropanoid biosynthesis	Posterior_fornix	0	0	0	nan	nan	nan
PWY-361: phenylpropanoid biosynthesis	Stool	0	0	0	nan	nan	nan
PWY-361: phenylpropanoid biosynthesis	Supragingival_plaque	2.58927e-06	4.54862e-06	1.43858e-05	1	1	nan
PWY-361: phenylpropanoid biosynthesis	Tongue_dorsum	7.09552e-08	3.22401e-07	1.25533e-06	1	1	1
PWY-3661: glycine betaine degradation I	Anterior_nares	0	0	6.63514e-07	nan	nan	nan
PWY-3661: glycine betaine degradation I	Buccal_mucosa	5.08236e-06	2.29809e-05	5.88069e-05	nan	nan	nan
PWY-3661: glycine betaine degradation I	Posterior_fornix	0	0	0	nan	nan	nan
PWY-3661: glycine betaine degradation I	Stool	0	1.22922e-07	3.52754e-07	1	1	nan
PWY-3661: glycine betaine degradation I	Supragingival_plaque	2.28708e-05	4.86127e-05	7.87546e-05	1	1	nan
PWY-3661: glycine betaine degradation I	Tongue_dorsum	6.47344e-06	6.67718e-05	0.000132854	1	1	1
PWY-3781: aerobic respiration I (cytochrome c)	Anterior_nares	0.0139307	0.0165229	0.0192139	0.027792	0.0517653	0.103618
PWY-3781: aerobic respiration I (cytochrome c)	Buccal_mucosa	0.00133755	0.00212021	0.00348708	0.0591387	0.0891004	0.138041
PWY-3781: aerobic respiration I (cytochrome c)	Posterior_fornix	0.000334221	0.00114439	0.00356772	0.256451	0.683189	1
PWY-3781: aerobic respiration I (cytochrome c)	Stool	0.00543524	0.00652435	0.00760743	0.000504086	0.00124488	0.0030398
PWY-3781: aerobic respiration I (cytochrome c)	Supragingival_plaque	0.00736782	0.00884282	0.0102634	0.0280567	0.0379157	0.050702
PWY-3781: aerobic respiration I (cytochrome c)	Tongue_dorsum	0.00342018	0.00534666	0.00707806	0.0412357	0.0518138	0.0688194
PWY-3801: sucrose degradation II (sucrose synthase)	Anterior_nares	0.00137161	0.00197586	0.00279519	1	1	1
PWY-3801: sucrose degradation II (sucrose synthase)	Buccal_mucosa	3.42986e-05	9.10636e-05	0.000168471	1	1	1
PWY-3801: sucrose degradation II (sucrose synthase)	Posterior_fornix	0	0	1.34391e-05	1	nan	nan
PWY-3801: sucrose degradation II (sucrose synthase)	Stool	3.66581e-06	1.27347e-05	2.5679e-05	1	1	1
PWY-3801: sucrose degradation II (sucrose synthase)	Supragingival_plaque	0.000329527	0.000722821	0.00149003	1	1	1
PWY-3801: sucrose degradation II (sucrose synthase)	Tongue_dorsum	3.31512e-06	7.98325e-06	2.29731e-05	1	1	1
PWY-3841: folate transformations II	Anterior_nares	0.00475929	0.00503294	0.00566056	0.187867	0.27035	0.410552
PWY-3841: folate transformations II	Buccal_mucosa	0.00521205	0.00553685	0.00583498	0.0546902	0.0850127	0.111636
PWY-3841: folate transformations II	Posterior_fornix	0.00707711	0.0102091	0.0121192	0.0123644	0.0488665	0.141817
PWY-3841: folate transformations II	Stool	0.00603356	0.00644303	0.00680696	0.0672034	0.125666	0.226436
PWY-3841: folate transformations II	Supragingival_plaque	0.00454331	0.00470825	0.00487624	0.0621869	0.0938215	0.128409
PWY-3841: folate transformations II	Tongue_dorsum	0.00472215	0.00498231	0.00518859	0.108754	0.14163	0.19175
PWY-3901: berberine biosynthesis	Anterior_nares	0	0	0	nan	nan	nan
PWY-3901: berberine biosynthesis	Buccal_mucosa	0	0	0	nan	nan	nan
PWY-3901: berberine biosynthesis	Posterior_fornix	0	0	0	nan	nan	nan
PWY-3901: berberine biosynthesis	Stool	0	0	0	nan	nan	nan
PWY-3901: berberine biosynthesis	Supragingival_plaque	0	0	0	nan	nan	nan
PWY-3901: berberine biosynthesis	Tongue_dorsum	0	0	0	nan	nan	nan
PWY-3941: &beta;-alanine biosynthesis II	Anterior_nares	0	0	3.98692e-06	1	nan	nan
PWY-3941: &beta;-alanine biosynthesis II	Buccal_mucosa	0	6.70222e-08	3.37457e-07	1	1	nan
PWY-3941: &beta;-alanine biosynthesis II	Posterior_fornix	0	0	8.14653e-07	1	nan	nan
PWY-3941: &beta;-alanine biosynthesis II	Stool	2.94559e-07	5.99063e-07	1.24461e-06	1	1	1
PWY-3941: &beta;-alanine biosynthesis II	Supragingival_plaque	1.41215e-07	3.13151e-07	5.3937e-07	1	1	1
PWY-3941: &beta;-alanine biosynthesis II	Tongue_dorsum	1.87448e-07	3.3359e-07	4.96674e-07	1	1	1
PWY-4041: &gamma;-glutamyl cycle	Anterior_nares	0.00118123	0.0017554	0.0024865	0.174035	0.431721	1
PWY-4041: &gamma;-glutamyl cycle	Buccal_mucosa	0.00298385	0.00331527	0.00373758	0.0288709	0.0409985	0.0582958
PWY-4041: &gamma;-glutamyl cycle	Posterior_fornix	7.64436e-05	0.000200952	0.000632029	0.365593	0.769383	1
PWY-4041: &gamma;-glutamyl cycle	Stool	5.44155e-05	0.000106376	0.000237433	0.237328	0.409199	0.73271
PWY-4041: &gamma;-glutamyl cycle	Supragingival_plaque	0.00284178	0.0032294	0.00372121	0.0281511	0.0459896	0.0825843
PWY-4041: &gamma;-glutamyl cycle	Tongue_dorsum	0.00232366	0.00275145	0.00319576	0.0478945	0.0689515	0.0988428
PWY-4061: glutathione-mediated detoxification I	Anterior_nares	0	0	6.54984e-06	1	nan	nan
PWY-4061: glutathione-mediated detoxification I	Buccal_mucosa	0	0	3.25624e-07	1	nan	nan
PWY-4061: glutathione-mediated detoxification I	Posterior_fornix	0	0	0	nan	nan	nan
PWY-4061: glutathione-mediated detoxification I	Stool	0	5.76694e-08	2.50729e-07	1	1	nan
PWY-4061: glutathione-mediated detoxification I	Supragingival_plaque	1.82869e-07	3.95177e-07	6.31895e-07	1	1	1
PWY-4061: glutathione-mediated detoxification I	Tongue_dorsum	0	6.66418e-08	1.73072e-07	1	1	nan
PWY-4161: superpathway of benzoxazinoid glucosides biosynthesis	Anterior_nares	0	0	0	nan	nan	nan
PWY-4161: superpathway of benzoxazinoid glucosides biosynthesis	Buccal_mucosa	0	0	0	nan	nan	nan
PWY-4161: superpathway of benzoxazinoid glucosides biosynthesis	Posterior_fornix	0	0	0	nan	nan	nan
PWY-4161: superpathway of benzoxazinoid glucosides biosynthesis	Stool	0	0	0	nan	nan	nan
PWY-4161: superpathway of benzoxazinoid glucosides biosynthesis	Supragingival_plaque	0	0	0	nan	nan	nan
PWY-4161: superpathway of benzoxazinoid glucosides biosynthesis	Tongue_dorsum	0	0	0	nan	nan	nan
PWY-4202: arsenate detoxification I (glutaredoxin)	Anterior_nares	0	0	4.12353e-05	1	nan	nan
PWY-4202: arsenate detoxification I (glutaredoxin)	Buccal_mucosa	4.43121e-08	8.24253e-07	2.15305e-06	1	1	1
PWY-4202: arsenate detoxification I (glutaredoxin)	Posterior_fornix	0	0	7.44024e-07	1	nan	nan
PWY-4202: arsenate detoxification I (glutaredoxin)	Stool	1.51176e-07	9.09521e-07	7.51981e-06	1	1	1
PWY-4202: arsenate detoxification I (glutaredoxin)	Supragingival_plaque	2.41317e-07	7.82009e-07	2.13829e-06	1	1	1
PWY-4202: arsenate detoxification I (glutaredoxin)	Tongue_dorsum	1.20003e-07	5.73681e-07	1.32958e-06	1	1	1
PWY-4203: volatile benzenoid biosynthesis I (ester formation)	Anterior_nares	0	0	0	nan	nan	nan
PWY-4203: volatile benzenoid biosynthesis I (ester formation)	Buccal_mucosa	0	0	0	nan	nan	nan
PWY-4203: volatile benzenoid biosynthesis I (ester formation)	Posterior_fornix	0	0	0	nan	nan	nan
PWY-4203: volatile benzenoid biosynthesis I (ester formation)	Stool	0	0	0	nan	nan	nan
PWY-4203: volatile benzenoid biosynthesis I (ester formation)	Supragingival_plaque	0	0	0	nan	nan	nan
PWY-4203: volatile benzenoid biosynthesis I (ester formation)	Tongue_dorsum	0	0	0	nan	nan	nan
PWY-4221: pantothenate and coenzyme A biosynthesis II (plants)	Anterior_nares	0	0	1.03472e-05	1	nan	nan
PWY-4221: pantothenate and coenzyme A biosynthesis II (plants)	Buccal_mucosa	0	1.74251e-07	8.77107e-07	1	nan	nan
PWY-4221: pantothenate and coenzyme A biosynthesis II (plants)	Posterior_fornix	0	0	2.11538e-06	1	nan	nan
PWY-4221: pantothenate and coenzyme A biosynthesis II (plants)	Stool	7.65769e-07	1.55717e-06	3.2344e-06	1	1	1
PWY-4221: pantothenate and coenzyme A biosynthesis II (plants)	Supragingival_plaque	3.67133e-07	8.1407e-07	1.40186e-06	1	1	1
PWY-4221: pantothenate and coenzyme A biosynthesis II (plants)	Tongue_dorsum	4.87316e-07	8.67177e-07	1.29103e-06	1	1	1
PWY-4242: pantothenate and coenzyme A biosynthesis III	Anterior_nares	0.00348844	0.00405745	0.00446027	0.069228	0.11127	0.246137
PWY-4242: pantothenate and coenzyme A biosynthesis III	Buccal_mucosa	0.00407809	0.00436671	0.00460509	0.0208525	0.031954	0.042395
PWY-4242: pantothenate and coenzyme A biosynthesis III	Posterior_fornix	0.00804372	0.010852	0.0130201	0.000840603	0.00505358	0.0141627
PWY-4242: pantothenate and coenzyme A biosynthesis III	Stool	0.00412453	0.00435478	0.00459106	0.0223473	0.0421699	0.0685932
PWY-4242: pantothenate and coenzyme A biosynthesis III	Supragingival_plaque	0.00394899	0.00411834	0.00428023	0.0187603	0.0275678	0.0392439
PWY-4242: pantothenate and coenzyme A biosynthesis III	Tongue_dorsum	0.00367146	0.00378061	0.00391321	0.0493203	0.0567673	0.0671988
PWY-4321: L-glutamate degradation IV	Anterior_nares	4.69436e-05	0.000187646	0.000448598	1	1	1
PWY-4321: L-glutamate degradation IV	Buccal_mucosa	2.69087e-05	5.89804e-05	0.000114816	1	1	1
PWY-4321: L-glutamate degradation IV	Posterior_fornix	0	2.33076e-05	0.000101536	1	1	nan
PWY-4321: L-glutamate degradation IV	Stool	8.5073e-06	2.20938e-05	5.52496e-05	0.799998	1	1
PWY-4321: L-glutamate degradation IV	Supragingival_plaque	0.000145953	0.000258021	0.000440646	1	1	1
PWY-4321: L-glutamate degradation IV	Tongue_dorsum	5.19909e-05	0.000101437	0.000172998	1	1	1
PWY-4361: S-methyl-5-thio-&alpha;-D-ribose 1-phosphate degradation	Anterior_nares	0	0	0	nan	nan	nan
PWY-4361: S-methyl-5-thio-&alpha;-D-ribose 1-phosphate degradation	Buccal_mucosa	0	0	0	nan	nan	nan
PWY-4361: S-methyl-5-thio-&alpha;-D-ribose 1-phosphate degradation	Posterior_fornix	0	0	0	nan	nan	nan
PWY-4361: S-methyl-5-thio-&alpha;-D-ribose 1-phosphate degradation	Stool	0	0	6.85068e-07	1	nan	nan
PWY-4361: S-methyl-5-thio-&alpha;-D-ribose 1-phosphate degradation	Supragingival_plaque	0	0	0	nan	nan	nan
PWY-4361: S-methyl-5-thio-&alpha;-D-ribose 1-phosphate degradation	Tongue_dorsum	0	0	0	nan	nan	nan
PWY-4661: 1D-myo-inositol hexakisphosphate biosynthesis III (Spirodela polyrrhiza)	Anterior_nares	0	0	0	nan	nan	nan
PWY-4661: 1D-myo-inositol hexakisphosphate biosynthesis III (Spirodela polyrrhiza)	Buccal_mucosa	0	0	0	nan	nan	nan
PWY-4661: 1D-myo-inositol hexakisphosphate biosynthesis III (Spirodela polyrrhiza)	Posterior_fornix	0	0	0	nan	nan	nan
PWY-4661: 1D-myo-inositol hexakisphosphate biosynthesis III (Spirodela polyrrhiza)	Stool	0	0	0	nan	nan	nan
PWY-4661: 1D-myo-inositol hexakisphosphate biosynthesis III (Spirodela polyrrhiza)	Supragingival_plaque	0	0	0	nan	nan	nan
PWY-4661: 1D-myo-inositol hexakisphosphate biosynthesis III (Spirodela polyrrhiza)	Tongue_dorsum	0	0	0	nan	nan	nan
PWY-4702: phytate degradation I	Anterior_nares	0	3.67871e-05	0.000193086	0.046971	1	nan
PWY-4702: phytate degradation I	Buccal_mucosa	0.000792435	0.00127659	0.00200691	5.19659e-05	0.000882428	0.00391533
PWY-4702: phytate degradation I	Posterior_fornix	0	5.49207e-06	7.02965e-05	0.0398477	nan	nan
PWY-4702: phytate degradation I	Stool	5.57298e-06	2.36153e-05	8.14903e-05	0.000129439	0.00830682	0.118646
PWY-4702: phytate degradation I	Supragingival_plaque	0.000477241	0.00081401	0.00109704	0.00390525	0.0107401	0.0255161
PWY-4702: phytate degradation I	Tongue_dorsum	0.000829632	0.00112613	0.00168162	9.23734e-05	0.000482053	0.00162505
PWY-4722: creatinine degradation II	Anterior_nares	0	0	0	nan	nan	nan
PWY-4722: creatinine degradation II	Buccal_mucosa	0	0	0	nan	nan	nan
PWY-4722: creatinine degradation II	Posterior_fornix	0	0	0	nan	nan	nan
PWY-4722: creatinine degradation II	Stool	0	0	1.5278e-07	1	nan	nan
PWY-4722: creatinine degradation II	Supragingival_plaque	0	0	0	nan	nan	nan
PWY-4722: creatinine degradation II	Tongue_dorsum	0	0	0	nan	nan	nan
PWY-4762: superpathway of choline biosynthesis	Anterior_nares	0	0	0	nan	nan	nan
PWY-4762: superpathway of choline biosynthesis	Buccal_mucosa	0	0	0	nan	nan	nan
PWY-4762: superpathway of choline biosynthesis	Posterior_fornix	0	0	0	nan	nan	nan
PWY-4762: superpathway of choline biosynthesis	Stool	0	0	0	nan	nan	nan
PWY-4762: superpathway of choline biosynthesis	Supragingival_plaque	0	0	7.10746e-08	nan	nan	nan
PWY-4762: superpathway of choline biosynthesis	Tongue_dorsum	0	0	0	nan	nan	nan
PWY-4981: L-proline biosynthesis II (from arginine)	Anterior_nares	0.00301569	0.00380742	0.00439657	0.0960196	0.158931	0.300589
PWY-4981: L-proline biosynthesis II (from arginine)	Buccal_mucosa	0.000402767	0.000742911	0.00108236	0.132015	0.20023	0.333031
PWY-4981: L-proline biosynthesis II (from arginine)	Posterior_fornix	7.20403e-05	0.000273418	0.00114512	0.50555	1	1
PWY-4981: L-proline biosynthesis II (from arginine)	Stool	0.00129057	0.00174081	0.00241257	0.0436468	0.108866	0.258641
PWY-4981: L-proline biosynthesis II (from arginine)	Supragingival_plaque	0.00239188	0.00291554	0.00336974	0.0568101	0.0835041	0.128219
PWY-4981: L-proline biosynthesis II (from arginine)	Tongue_dorsum	0.000934537	0.00125005	0.00158741	0.235149	0.377638	0.532135
PWY-4984: urea cycle	Anterior_nares	0.000598306	0.00107315	0.00167884	0.608117	0.830814	1
PWY-4984: urea cycle	Buccal_mucosa	0.000951086	0.0013839	0.00159351	0.143184	0.234463	0.364799
PWY-4984: urea cycle	Posterior_fornix	0.000217813	0.0011127	0.00298595	0.810234	1	1
PWY-4984: urea cycle	Stool	0.00330251	0.00405841	0.00496759	0.0626358	0.139329	0.245233
PWY-4984: urea cycle	Supragingival_plaque	0.0015452	0.00179658	0.00219642	0.0521816	0.0829118	0.117436
PWY-4984: urea cycle	Tongue_dorsum	0.00163867	0.001948	0.00240476	0.0911635	0.155045	0.239821
PWY-5004: superpathway of L-citrulline metabolism	Anterior_nares	0.000463318	0.000720451	0.00112748	1	1	nan
PWY-5004: superpathway of L-citrulline metabolism	Buccal_mucosa	8.11672e-05	0.000159704	0.000287343	1	1	1
PWY-5004: superpathway of L-citrulline metabolism	Posterior_fornix	3.28008e-06	6.12006e-05	0.000250384	1	1	nan
PWY-5004: superpathway of L-citrulline metabolism	Stool	0.000360942	0.000631051	0.000858	1	1	1
PWY-5004: superpathway of L-citrulline metabolism	Supragingival_plaque	0.000707714	0.000827813	0.00102435	1	1	1
PWY-5004: superpathway of L-citrulline metabolism	Tongue_dorsum	2.83248e-05	5.11812e-05	0.000105321	1	1	1
PWY-5005: biotin biosynthesis II	Anterior_nares	0.00201226	0.00303178	0.00370002	0.0741402	0.122617	0.208353
PWY-5005: biotin biosynthesis II	Buccal_mucosa	8.90261e-05	0.000218651	0.000358421	0.237018	0.413919	0.664924
PWY-5005: biotin biosynthesis II	Posterior_fornix	0	2.1901e-06	3.38745e-05	1	1	nan
PWY-5005: biotin biosynthesis II	Stool	4.72136e-05	8.88526e-05	0.000233375	0.170744	0.527471	0.918323
PWY-5005: biotin biosynthesis II	Supragingival_plaque	0.000107172	0.000223018	0.000449509	0.236582	0.367276	0.544202
PWY-5005: biotin biosynthesis II	Tongue_dorsum	0.000569652	0.000798315	0.000998783	0.136869	0.198146	0.390125
PWY-5022: 4-aminobutanoate degradation V	Anterior_nares	0.00106763	0.00190794	0.00254197	0.0840927	0.185615	0.50938
PWY-5022: 4-aminobutanoate degradation V	Buccal_mucosa	0.00024415	0.000445374	0.0007097	0.14564	0.25022	0.490587
PWY-5022: 4-aminobutanoate degradation V	Posterior_fornix	4.45469e-06	4.81544e-05	0.000194064	1	1	nan
PWY-5022: 4-aminobutanoate degradation V	Stool	0.000479288	0.00093095	0.00160687	0.0750435	0.142687	0.238191
PWY-5022: 4-aminobutanoate degradation V	Supragingival_plaque	0.00117332	0.00167611	0.00222477	0.0649382	0.159372	0.274311
PWY-5022: 4-aminobutanoate degradation V	Tongue_dorsum	0.000175304	0.000316326	0.00046502	0.144876	0.275689	0.644853
PWY-5028: L-histidine degradation II	Anterior_nares	0.000978	0.00164104	0.00235617	0	0	0
PWY-5028: L-histidine degradation II	Buccal_mucosa	0	0	4.14289e-06	1	nan	nan
PWY-5028: L-histidine degradation II	Posterior_fornix	0	0	0	nan	nan	nan
PWY-5028: L-histidine degradation II	Stool	0	0	0	nan	nan	nan
PWY-5028: L-histidine degradation II	Supragingival_plaque	6.07318e-08	4.60347e-07	1.67365e-06	1	1	1
PWY-5028: L-histidine degradation II	Tongue_dorsum	0	0	1.33675e-07	1	nan	nan
PWY-5030: L-histidine degradation III	Anterior_nares	0	0.000259431	0.000765209	0.0360023	1	nan
PWY-5030: L-histidine degradation III	Buccal_mucosa	0.000160595	0.00032209	0.000586097	0.0131434	0.0216191	0.0382681
PWY-5030: L-histidine degradation III	Posterior_fornix	0	1.63628e-05	0.000224897	0.239823	1	nan
PWY-5030: L-histidine degradation III	Stool	0.00298353	0.00430349	0.0050932	0.00732885	0.0220547	0.0428207
PWY-5030: L-histidine degradation III	Supragingival_plaque	0.000693025	0.000950632	0.00121709	0.0162645	0.0246934	0.0354821
PWY-5030: L-histidine degradation III	Tongue_dorsum	0.000975434	0.0012082	0.00155576	0.0083281	0.0140313	0.0277266
PWY-5044: purine nucleotides degradation I (plants)	Anterior_nares	0	7.22153e-06	6.18564e-05	1	1	nan
PWY-5044: purine nucleotides degradation I (plants)	Buccal_mucosa	2.74866e-07	8.30185e-06	5.96633e-05	1	1	nan
PWY-5044: purine nucleotides degradation I (plants)	Posterior_fornix	0	0	6.47597e-06	nan	nan	nan
PWY-5044: purine nucleotides degradation I (plants)	Stool	1.348e-06	4.33803e-06	1.73337e-05	0.426594	1	1
PWY-5044: purine nucleotides degradation I (plants)	Supragingival_plaque	1.60367e-05	5.1233e-05	0.000128074	1	1	1
PWY-5044: purine nucleotides degradation I (plants)	Tongue_dorsum	3.69645e-07	9.75982e-07	3.58058e-06	1	1	1
PWY-5049: rosmarinic acid biosynthesis II	Anterior_nares	0	0	0	nan	nan	nan
PWY-5049: rosmarinic acid biosynthesis II	Buccal_mucosa	0	0	0	nan	nan	nan
PWY-5049: rosmarinic acid biosynthesis II	Posterior_fornix	0	0	0	nan	nan	nan
PWY-5049: rosmarinic acid biosynthesis II	Stool	0	0	0	nan	nan	nan
PWY-5049: rosmarinic acid biosynthesis II	Supragingival_plaque	0	0	0	nan	nan	nan
PWY-5049: rosmarinic acid biosynthesis II	Tongue_dorsum	0	0	0	nan	nan	nan
PWY-5055: nicotinate degradation III	Anterior_nares	0	0	0	nan	nan	nan
PWY-5055: nicotinate degradation III	Buccal_mucosa	0	0	0	nan	nan	nan
PWY-5055: nicotinate degradation III	Posterior_fornix	0	0	0	nan	nan	nan
PWY-5055: nicotinate degradation III	Stool	1.22113e-06	4.15585e-06	9.66926e-06	1	1	1
PWY-5055: nicotinate degradation III	Supragingival_plaque	0	0	1.08157e-08	nan	nan	nan
PWY-5055: nicotinate degradation III	Tongue_dorsum	2.59062e-07	6.11541e-07	1.08779e-06	1	1	1
PWY-5062: superpathway of nicotinate degradation	Anterior_nares	0	0	0	nan	nan	nan
PWY-5062: superpathway of nicotinate degradation	Buccal_mucosa	0	0	0	nan	nan	nan
PWY-5062: superpathway of nicotinate degradation	Posterior_fornix	0	0	0	nan	nan	nan
PWY-5062: superpathway of nicotinate degradation	Stool	0	0	0	nan	nan	nan
PWY-5062: superpathway of nicotinate degradation	Supragingival_plaque	0	0	0	nan	nan	nan
PWY-5062: superpathway of nicotinate degradation	Tongue_dorsum	0	0	0	nan	nan	nan
PWY-5067: glycogen biosynthesis II (from UDP-D-Glucose)	Anterior_nares	0	0	0	nan	nan	nan
PWY-5067: glycogen biosynthesis II (from UDP-D-Glucose)	Buccal_mucosa	0	0	0	nan	nan	nan
PWY-5067: glycogen biosynthesis II (from UDP-D-Glucose)	Posterior_fornix	0	0	0	nan	nan	nan
PWY-5067: glycogen biosynthesis II (from UDP-D-Glucose)	Stool	0	0	0	nan	nan	nan
PWY-5067: glycogen biosynthesis II (from UDP-D-Glucose)	Supragingival_plaque	0	0	0	nan	nan	nan
PWY-5067: glycogen biosynthesis II (from UDP-D-Glucose)	Tongue_dorsum	0	0	0	nan	nan	nan
PWY-5079: L-phenylalanine degradation III	Anterior_nares	0	6.61039e-07	5.59807e-06	1	1	nan
PWY-5079: L-phenylalanine degradation III	Buccal_mucosa	0	0	3.09183e-08	1	nan	nan
PWY-5079: L-phenylalanine degradation III	Posterior_fornix	0	0	0	nan	nan	nan
PWY-5079: L-phenylalanine degradation III	Stool	1.41962e-07	4.0651e-07	9.74247e-07	1	1	1
PWY-5079: L-phenylalanine degradation III	Supragingival_plaque	2.56834e-08	6.74536e-08	1.60811e-07	1	1	1
PWY-5079: L-phenylalanine degradation III	Tongue_dorsum	5.31624e-08	9.19045e-08	1.71304e-07	1	1	1
PWY-5080: very long chain fatty acid biosynthesis I	Anterior_nares	0	0	2.75174e-05	1	nan	nan
PWY-5080: very long chain fatty acid biosynthesis I	Buccal_mucosa	0	0	0	nan	nan	nan
PWY-5080: very long chain fatty acid biosynthesis I	Posterior_fornix	0	0	0	nan	nan	nan
PWY-5080: very long chain fatty acid biosynthesis I	Stool	0	0	0	nan	nan	nan
PWY-5080: very long chain fatty acid biosynthesis I	Supragingival_plaque	0	0	0	nan	nan	nan
PWY-5080: very long chain fatty acid biosynthesis I	Tongue_dorsum	0	0	0	nan	nan	nan
PWY-5081: L-tryptophan degradation VIII (to tryptophol)	Anterior_nares	0	0	0	nan	nan	nan
PWY-5081: L-tryptophan degradation VIII (to tryptophol)	Buccal_mucosa	0	0	0	nan	nan	nan
PWY-5081: L-tryptophan degradation VIII (to tryptophol)	Posterior_fornix	0	0	0	nan	nan	nan
PWY-5081: L-tryptophan degradation VIII (to tryptophol)	Stool	1.56434e-07	3.60965e-07	8.42125e-07	1	1	1
PWY-5081: L-tryptophan degradation VIII (to tryptophol)	Supragingival_plaque	0	0	7.2201e-08	1	nan	nan
PWY-5081: L-tryptophan degradation VIII (to tryptophol)	Tongue_dorsum	1.31122e-08	2.96397e-08	5.88953e-08	1	1	1
PWY-5083: NAD/NADH phosphorylation and dephosphorylation	Anterior_nares	0.00216517	0.00313542	0.00427122	0.107096	0.166993	0.329074
PWY-5083: NAD/NADH phosphorylation and dephosphorylation	Buccal_mucosa	0.00425586	0.00456615	0.00486424	0.0352181	0.0477737	0.0663673
PWY-5083: NAD/NADH phosphorylation and dephosphorylation	Posterior_fornix	7.08271e-06	7.04871e-05	0.000361535	0.639218	1	1
PWY-5083: NAD/NADH phosphorylation and dephosphorylation	Stool	2.41415e-05	6.05669e-05	0.000141928	0.299044	0.770375	1
PWY-5083: NAD/NADH phosphorylation and dephosphorylation	Supragingival_plaque	0.00303026	0.0035435	0.00414453	0.0642464	0.07834	0.0985559
PWY-5083: NAD/NADH phosphorylation and dephosphorylation	Tongue_dorsum	0.00264445	0.00305964	0.00359701	0.0714848	0.0865891	0.104944
PWY-5088: L-glutamate degradation VIII (to propanoate)	Anterior_nares	0	0	1.10427e-05	1	nan	nan
PWY-5088: L-glutamate degradation VIII (to propanoate)	Buccal_mucosa	5.30777e-06	1.89941e-05	6.56736e-05	1	1	nan
PWY-5088: L-glutamate degradation VIII (to propanoate)	Posterior_fornix	0	0	0	nan	nan	nan
PWY-5088: L-glutamate degradation VIII (to propanoate)	Stool	7.45878e-06	2.84088e-05	5.49832e-05	1	1	1
PWY-5088: L-glutamate degradation VIII (to propanoate)	Supragingival_plaque	3.27753e-06	3.95077e-05	0.000292964	1	1	1
PWY-5088: L-glutamate degradation VIII (to propanoate)	Tongue_dorsum	0.000105098	0.000201268	0.000316686	1	1	1
PWY-5097: L-lysine biosynthesis VI	Anterior_nares	0.00414212	0.00476356	0.00539295	0.112206	0.165679	0.303028
PWY-5097: L-lysine biosynthesis VI	Buccal_mucosa	0.00252488	0.00295054	0.00331813	0.0779711	0.111434	0.161372
PWY-5097: L-lysine biosynthesis VI	Posterior_fornix	0.000378697	0.00468091	0.010691	0.00737846	0.050666	1
PWY-5097: L-lysine biosynthesis VI	Stool	0.00581906	0.00602372	0.00623936	0.0525331	0.0917324	0.142691
PWY-5097: L-lysine biosynthesis VI	Supragingival_plaque	0.00387304	0.00407972	0.00425815	0.0315689	0.0488084	0.0624483
PWY-5097: L-lysine biosynthesis VI	Tongue_dorsum	0.00371565	0.00392488	0.00422107	0.0654161	0.0746566	0.094242
PWY-5098: chlorophyll a degradation I	Anterior_nares	0	0	0	nan	nan	nan
PWY-5098: chlorophyll a degradation I	Buccal_mucosa	0	0	0	nan	nan	nan
PWY-5098: chlorophyll a degradation I	Posterior_fornix	0	0	0	nan	nan	nan
PWY-5098: chlorophyll a degradation I	Stool	0	0	0	nan	nan	nan
PWY-5098: chlorophyll a degradation I	Supragingival_plaque	0	0	0	nan	nan	nan
PWY-5098: chlorophyll a degradation I	Tongue_dorsum	0	0	0	nan	nan	nan
PWY-5100: pyruvate fermentation to acetate and lactate II	Anterior_nares	0.00441375	0.00506755	0.00578873	0.137029	0.212208	0.353634
PWY-5100: pyruvate fermentation to acetate and lactate II	Buccal_mucosa	0.00442197	0.0046446	0.00489453	0.0421019	0.0559662	0.0789901
PWY-5100: pyruvate fermentation to acetate and lactate II	Posterior_fornix	0.0146988	0.0175266	0.0199231	0.0064313	0.012926	0.0303648
PWY-5100: pyruvate fermentation to acetate and lactate II	Stool	0.00726484	0.00772198	0.00814903	0.0383497	0.0755984	0.159018
PWY-5100: pyruvate fermentation to acetate and lactate II	Supragingival_plaque	0.00464175	0.00483819	0.00506223	0.0462889	0.0655972	0.0856039
PWY-5100: pyruvate fermentation to acetate and lactate II	Tongue_dorsum	0.00469919	0.00548501	0.00602476	0.0665963	0.0910808	0.1368
PWY-5101: L-isoleucine biosynthesis II	Anterior_nares	0.000239122	0.000317754	0.000587516	0.732341	1	1
PWY-5101: L-isoleucine biosynthesis II	Buccal_mucosa	0.00230163	0.00275332	0.00328761	0.0106432	0.016362	0.0303011
PWY-5101: L-isoleucine biosynthesis II	Posterior_fornix	5.66668e-06	3.35155e-05	0.000161736	1	1	1
PWY-5101: L-isoleucine biosynthesis II	Stool	0.00429894	0.00479645	0.00516725	0.032474	0.0675094	0.132312
PWY-5101: L-isoleucine biosynthesis II	Supragingival_plaque	0.000842358	0.00107936	0.00139346	0.0432251	0.067995	0.127541
PWY-5101: L-isoleucine biosynthesis II	Tongue_dorsum	0.00071544	0.000985637	0.00128939	0.080058	0.126119	0.182245
PWY-5103: L-isoleucine biosynthesis III	Anterior_nares	0.0042559	0.00487413	0.00554184	0.148284	0.236815	0.423247
PWY-5103: L-isoleucine biosynthesis III	Buccal_mucosa	0.0055104	0.00578141	0.00606986	0.0422289	0.0562757	0.0727701
PWY-5103: L-isoleucine biosynthesis III	Posterior_fornix	3.08184e-05	0.000190293	0.000738047	0.515099	1	1
PWY-5103: L-isoleucine biosynthesis III	Stool	0.0053656	0.00565868	0.00598621	0.05425	0.098988	0.164303
PWY-5103: L-isoleucine biosynthesis III	Supragingival_plaque	0.00512031	0.00540489	0.00573566	0.0416043	0.0583943	0.0775182
PWY-5103: L-isoleucine biosynthesis III	Tongue_dorsum	0.00516743	0.00540563	0.00569161	0.0469541	0.0575498	0.0739477
PWY-5104: L-isoleucine biosynthesis IV	Anterior_nares	0.00311333	0.00379841	0.00431696	0.327398	0.676329	0.885969
PWY-5104: L-isoleucine biosynthesis IV	Buccal_mucosa	0.000968481	0.00132258	0.00171721	0.0859507	0.163728	0.278512
PWY-5104: L-isoleucine biosynthesis IV	Posterior_fornix	1.03395e-05	0.000110899	0.000538169	0.5981	1	1
PWY-5104: L-isoleucine biosynthesis IV	Stool	0.00635683	0.0066466	0.00693286	0.0266767	0.06189	0.126831
PWY-5104: L-isoleucine biosynthesis IV	Supragingival_plaque	0.000705714	0.00121351	0.00194455	0.0788898	0.164658	0.287799
PWY-5104: L-isoleucine biosynthesis IV	Tongue_dorsum	0.00285719	0.00372462	0.00460254	0.0386798	0.0671977	0.109537
PWY-5109: 2-methylbutanoate biosynthesis	Anterior_nares	0	2.23308e-06	2.41284e-05	1	nan	nan
PWY-5109: 2-methylbutanoate biosynthesis	Buccal_mucosa	0	4.55097e-07	2.30634e-06	1	1	nan
PWY-5109: 2-methylbutanoate biosynthesis	Posterior_fornix	0	1.3186e-07	1.07699e-05	1	nan	nan
PWY-5109: 2-methylbutanoate biosynthesis	Stool	1.43853e-05	2.51688e-05	4.83025e-05	1	1	1
PWY-5109: 2-methylbutanoate biosynthesis	Supragingival_plaque	4.22969e-07	1.89763e-06	5.08222e-06	1	1	1
PWY-5109: 2-methylbutanoate biosynthesis	Tongue_dorsum	0	2.899e-07	8.32802e-07	1	1	nan
PWY-5121: superpathway of geranylgeranyl diphosphate biosynthesis II (via MEP)	Anterior_nares	0.00381408	0.00437651	0.00497695	0.0582788	0.126983	0.263025
PWY-5121: superpathway of geranylgeranyl diphosphate biosynthesis II (via MEP)	Buccal_mucosa	0.00227243	0.00271426	0.00319511	0.122748	0.192817	0.269209
PWY-5121: superpathway of geranylgeranyl diphosphate biosynthesis II (via MEP)	Posterior_fornix	4.56191e-05	0.000240324	0.00110251	1	1	1
PWY-5121: superpathway of geranylgeranyl diphosphate biosynthesis II (via MEP)	Stool	0.00374702	0.0044478	0.00495585	0.0457051	0.112529	0.240651
PWY-5121: superpathway of geranylgeranyl diphosphate biosynthesis II (via MEP)	Supragingival_plaque	0.00362207	0.00384942	0.00405769	0.0480029	0.06967	0.0979691
PWY-5121: superpathway of geranylgeranyl diphosphate biosynthesis II (via MEP)	Tongue_dorsum	0.00372706	0.00395613	0.00423522	0.131927	0.160744	0.198187
PWY-5129: sphingolipid biosynthesis (plants)	Anterior_nares	0	0	1.05386e-05	1	nan	nan
PWY-5129: sphingolipid biosynthesis (plants)	Buccal_mucosa	0	0	0	nan	nan	nan
PWY-5129: sphingolipid biosynthesis (plants)	Posterior_fornix	0	0	0	nan	nan	nan
PWY-5129: sphingolipid biosynthesis (plants)	Stool	0	0	0	nan	nan	nan
PWY-5129: sphingolipid biosynthesis (plants)	Supragingival_plaque	0	0	0	nan	nan	nan
PWY-5129: sphingolipid biosynthesis (plants)	Tongue_dorsum	0	0	0	nan	nan	nan
PWY-5136: fatty acid &beta;-oxidation II (peroxisome)	Anterior_nares	0.000816945	0.00167996	0.00340698	0.12825	0.430608	1
PWY-5136: fatty acid &beta;-oxidation II (peroxisome)	Buccal_mucosa	0.000310419	0.000517499	0.000801516	0.118876	0.19292	0.379574
PWY-5136: fatty acid &beta;-oxidation II (peroxisome)	Posterior_fornix	4.759e-05	0.000286444	0.00081392	0.954836	1	1
PWY-5136: fatty acid &beta;-oxidation II (peroxisome)	Stool	0.00100541	0.0017525	0.0024314	0.172547	0.30583	0.487326
PWY-5136: fatty acid &beta;-oxidation II (peroxisome)	Supragingival_plaque	0.000629971	0.000953069	0.00147481	0.0964361	0.143546	0.234898
PWY-5136: fatty acid &beta;-oxidation II (peroxisome)	Tongue_dorsum	0.000862066	0.00132924	0.00177615	0.134754	0.198111	0.359978
PWY-5138: unsaturated, even numbered fatty acid &beta;-oxidation	Anterior_nares	0.000259328	0.000750883	0.00168814	0.203233	0.90352	1
PWY-5138: unsaturated, even numbered fatty acid &beta;-oxidation	Buccal_mucosa	2.73069e-05	6.15935e-05	0.0001564	0.0345143	0.101451	0.301181
PWY-5138: unsaturated, even numbered fatty acid &beta;-oxidation	Posterior_fornix	3.41995e-06	2.12685e-05	0.00011694	1	1	1
PWY-5138: unsaturated, even numbered fatty acid &beta;-oxidation	Stool	2.78843e-05	5.35776e-05	0.000117388	0.322162	0.698997	0.943188
PWY-5138: unsaturated, even numbered fatty acid &beta;-oxidation	Supragingival_plaque	5.66591e-05	0.000112526	0.000203051	0.0603699	0.119392	0.226645
PWY-5138: unsaturated, even numbered fatty acid &beta;-oxidation	Tongue_dorsum	7.57347e-06	1.35517e-05	2.46119e-05	0.361419	0.717794	1
PWY-5154: L-arginine biosynthesis III (via N-acetyl-L-citrulline)	Anterior_nares	0.000853981	0.00179195	0.00253098	0.180257	0.553784	1
PWY-5154: L-arginine biosynthesis III (via N-acetyl-L-citrulline)	Buccal_mucosa	0.000522198	0.000916648	0.00134191	0.0957244	0.205252	0.390361
PWY-5154: L-arginine biosynthesis III (via N-acetyl-L-citrulline)	Posterior_fornix	0	8.49584e-05	0.000360707	1	1	nan
PWY-5154: L-arginine biosynthesis III (via N-acetyl-L-citrulline)	Stool	0.00441322	0.00486037	0.00535697	0.0590837	0.0905808	0.128681
PWY-5154: L-arginine biosynthesis III (via N-acetyl-L-citrulline)	Supragingival_plaque	0.00197902	0.00250192	0.00296696	0.0134198	0.0275865	0.0649961
PWY-5154: L-arginine biosynthesis III (via N-acetyl-L-citrulline)	Tongue_dorsum	0.00155169	0.00176082	0.00196753	0.712689	0.905816	1
PWY-5156: superpathway of fatty acid biosynthesis II (plant)	Anterior_nares	9.60959e-07	4.08683e-05	0.000140715	1	1	nan
PWY-5156: superpathway of fatty acid biosynthesis II (plant)	Buccal_mucosa	5.4849e-05	0.000114162	0.000311901	1	1	1
PWY-5156: superpathway of fatty acid biosynthesis II (plant)	Posterior_fornix	0	3.53295e-05	0.000107661	1	nan	nan
PWY-5156: superpathway of fatty acid biosynthesis II (plant)	Stool	7.27291e-05	0.000140445	0.000259147	1	1	1
PWY-5156: superpathway of fatty acid biosynthesis II (plant)	Supragingival_plaque	0.00022749	0.000573219	0.000943354	1	1	1
PWY-5156: superpathway of fatty acid biosynthesis II (plant)	Tongue_dorsum	7.74067e-05	9.89079e-05	0.000134232	1	1	1
PWY-5173: superpathway of acetyl-CoA biosynthesis	Anterior_nares	0.00714748	0.00917906	0.0109882	0.0321474	0.0540323	0.0930818
PWY-5173: superpathway of acetyl-CoA biosynthesis	Buccal_mucosa	0.00420721	0.00445069	0.00482471	0.0117677	0.0178067	0.0226678
PWY-5173: superpathway of acetyl-CoA biosynthesis	Posterior_fornix	3.1446e-05	0.000176956	0.000432279	0.228737	0.654775	1
PWY-5173: superpathway of acetyl-CoA biosynthesis	Stool	4.84121e-05	9.23981e-05	0.000153656	0.474305	0.702618	0.915574
PWY-5173: superpathway of acetyl-CoA biosynthesis	Supragingival_plaque	0.00425381	0.00466566	0.00527387	0.0207213	0.0293731	0.0417841
PWY-5173: superpathway of acetyl-CoA biosynthesis	Tongue_dorsum	0.00340401	0.00398522	0.0046627	0.0138537	0.0186086	0.0232241
PWY-5177: glutaryl-CoA degradation	Anterior_nares	0.00015914	0.000394561	0.000675541	0.469493	1	1
PWY-5177: glutaryl-CoA degradation	Buccal_mucosa	0.000141974	0.000250828	0.000398853	0.148415	0.277938	0.537053
PWY-5177: glutaryl-CoA degradation	Posterior_fornix	1.86331e-05	0.000136117	0.000517889	1	1	1
PWY-5177: glutaryl-CoA degradation	Stool	0.000575546	0.0011014	0.0018529	0.20564	0.290689	0.389018
PWY-5177: glutaryl-CoA degradation	Supragingival_plaque	0.000350143	0.000573121	0.000888191	0.0924109	0.15913	0.300614
PWY-5177: glutaryl-CoA degradation	Tongue_dorsum	0.000552723	0.000799311	0.00116629	0.0793458	0.100585	0.134096
PWY-5178: toluene degradation IV (aerobic) (via catechol)	Anterior_nares	0	0	2.04588e-06	nan	nan	nan
PWY-5178: toluene degradation IV (aerobic) (via catechol)	Buccal_mucosa	0	0	6.02467e-07	nan	nan	nan
PWY-5178: toluene degradation IV (aerobic) (via catechol)	Posterior_fornix	0	0	0	nan	nan	nan
PWY-5178: toluene degradation IV (aerobic) (via catechol)	Stool	0	1.22686e-06	4.28977e-06	1	1	nan
PWY-5178: toluene degradation IV (aerobic) (via catechol)	Supragingival_plaque	3.11539e-08	6.0537e-07	1.50801e-06	1	1	nan
PWY-5178: toluene degradation IV (aerobic) (via catechol)	Tongue_dorsum	1.77313e-07	6.72033e-07	1.5596e-06	1	1	nan
PWY-5179: toluene degradation V (aerobic) (via toluene-cis-diol)	Anterior_nares	0	0	2.66294e-06	nan	nan	nan
PWY-5179: toluene degradation V (aerobic) (via toluene-cis-diol)	Buccal_mucosa	0	0	0	nan	nan	nan
PWY-5179: toluene degradation V (aerobic) (via toluene-cis-diol)	Posterior_fornix	0	0	0	nan	nan	nan
PWY-5179: toluene degradation V (aerobic) (via toluene-cis-diol)	Stool	0	1.51351e-07	5.45487e-07	1	1	nan
PWY-5179: toluene degradation V (aerobic) (via toluene-cis-diol)	Supragingival_plaque	0	2.99515e-08	1.63058e-07	1	nan	nan
PWY-5179: toluene degradation V (aerobic) (via toluene-cis-diol)	Tongue_dorsum	0	0	5.59875e-08	1	nan	nan
PWY-5180: toluene degradation I (aerobic) (via o-cresol)	Anterior_nares	0	0	8.94113e-05	1	nan	nan
PWY-5180: toluene degradation I (aerobic) (via o-cresol)	Buccal_mucosa	0	0	4.52827e-06	1	nan	nan
PWY-5180: toluene degradation I (aerobic) (via o-cresol)	Posterior_fornix	0	0	0	nan	nan	nan
PWY-5180: toluene degradation I (aerobic) (via o-cresol)	Stool	3.14956e-06	8.37461e-06	2.31191e-05	1	1	1
PWY-5180: toluene degradation I (aerobic) (via o-cresol)	Supragingival_plaque	1.05932e-05	3.33187e-05	7.59828e-05	1	1	1
PWY-5180: toluene degradation I (aerobic) (via o-cresol)	Tongue_dorsum	0	1.43716e-06	4.45659e-06	1	1	nan
PWY-5181: toluene degradation III (aerobic) (via p-cresol)	Anterior_nares	0	0	6.18071e-06	nan	nan	nan
PWY-5181: toluene degradation III (aerobic) (via p-cresol)	Buccal_mucosa	0	1.30666e-07	5.98718e-07	1	nan	nan
PWY-5181: toluene degradation III (aerobic) (via p-cresol)	Posterior_fornix	0	0	3.96261e-07	nan	nan	nan
PWY-5181: toluene degradation III (aerobic) (via p-cresol)	Stool	1.14962e-07	5.32943e-07	1.34434e-06	1	1	1
PWY-5181: toluene degradation III (aerobic) (via p-cresol)	Supragingival_plaque	1.79182e-07	3.61566e-07	7.13699e-07	1	1	1
PWY-5181: toluene degradation III (aerobic) (via p-cresol)	Tongue_dorsum	9.33657e-08	2.04128e-07	4.44917e-07	1	1	1
PWY-5182: toluene degradation II (aerobic) (via 4-methylcatechol)	Anterior_nares	0	0	8.94113e-05	1	nan	nan
PWY-5182: toluene degradation II (aerobic) (via 4-methylcatechol)	Buccal_mucosa	0	0	4.52827e-06	1	nan	nan
PWY-5182: toluene degradation II (aerobic) (via 4-methylcatechol)	Posterior_fornix	0	0	0	nan	nan	nan
PWY-5182: toluene degradation II (aerobic) (via 4-methylcatechol)	Stool	3.14956e-06	8.37461e-06	2.31191e-05	1	1	1
PWY-5182: toluene degradation II (aerobic) (via 4-methylcatechol)	Supragingival_plaque	1.05932e-05	3.33187e-05	7.59828e-05	1	1	1
PWY-5182: toluene degradation II (aerobic) (via 4-methylcatechol)	Tongue_dorsum	0	1.43716e-06	4.45659e-06	1	1	nan
PWY-5183: superpathway of aerobic toluene degradation	Anterior_nares	0	0	0	nan	nan	nan
PWY-5183: superpathway of aerobic toluene degradation	Buccal_mucosa	0	0	0	nan	nan	nan
PWY-5183: superpathway of aerobic toluene degradation	Posterior_fornix	0	0	0	nan	nan	nan
PWY-5183: superpathway of aerobic toluene degradation	Stool	0	2.73396e-07	9.98218e-07	1	1	nan
PWY-5183: superpathway of aerobic toluene degradation	Supragingival_plaque	0	0	2.40332e-07	1	nan	nan
PWY-5183: superpathway of aerobic toluene degradation	Tongue_dorsum	0	8.286e-08	3.30481e-07	1	nan	nan
PWY-5188: tetrapyrrole biosynthesis I (from glutamate)	Anterior_nares	0.00398343	0.00473734	0.00544372	0.0617836	0.0869576	0.190207
PWY-5188: tetrapyrrole biosynthesis I (from glutamate)	Buccal_mucosa	0.00139142	0.00192965	0.00254165	0.0839787	0.115905	0.200241
PWY-5188: tetrapyrrole biosynthesis I (from glutamate)	Posterior_fornix	2.53451e-05	0.000100435	0.000412674	0.6515	1	1
PWY-5188: tetrapyrrole biosynthesis I (from glutamate)	Stool	0.000467742	0.000800147	0.00125436	0.224057	0.344403	0.51929
PWY-5188: tetrapyrrole biosynthesis I (from glutamate)	Supragingival_plaque	0.00369885	0.00406813	0.00435491	0.0498755	0.0674046	0.0834075
PWY-5188: tetrapyrrole biosynthesis I (from glutamate)	Tongue_dorsum	0.00307594	0.00358471	0.00397375	0.0445428	0.0590838	0.0770407
PWY-5189: tetrapyrrole biosynthesis II (from glycine)	Anterior_nares	0.00334818	0.00413186	0.00483093	0.0289708	0.0457182	0.12029
PWY-5189: tetrapyrrole biosynthesis II (from glycine)	Buccal_mucosa	0.00099575	0.0014665	0.00198654	0.016302	0.028675	0.0501378
PWY-5189: tetrapyrrole biosynthesis II (from glycine)	Posterior_fornix	9.64539e-06	6.67734e-05	0.000327647	0.589926	1	1
PWY-5189: tetrapyrrole biosynthesis II (from glycine)	Stool	0.000318159	0.000535735	0.000891315	0.231474	0.449436	0.681506
PWY-5189: tetrapyrrole biosynthesis II (from glycine)	Supragingival_plaque	0.00299504	0.00341707	0.0038041	0.0103241	0.0159537	0.0234883
PWY-5189: tetrapyrrole biosynthesis II (from glycine)	Tongue_dorsum	0.00256166	0.00305183	0.00337495	0.0100159	0.0131101	0.0206929
PWY-5198: factor 420 biosynthesis	Anterior_nares	0	0	0	nan	nan	nan
PWY-5198: factor 420 biosynthesis	Buccal_mucosa	0	0	0	nan	nan	nan
PWY-5198: factor 420 biosynthesis	Posterior_fornix	0	0	0	nan	nan	nan
PWY-5198: factor 420 biosynthesis	Stool	0	0	0	nan	nan	nan
PWY-5198: factor 420 biosynthesis	Supragingival_plaque	0	0	0	nan	nan	nan
PWY-5198: factor 420 biosynthesis	Tongue_dorsum	0	0	0	nan	nan	nan
PWY-5265: peptidoglycan biosynthesis II (staphylococci)	Anterior_nares	0.00128655	0.00247869	0.00373275	0.149034	0.367609	1
PWY-5265: peptidoglycan biosynthesis II (staphylococci)	Buccal_mucosa	0.0033755	0.0041771	0.00524848	0	0.00141983	0.00561506
PWY-5265: peptidoglycan biosynthesis II (staphylococci)	Posterior_fornix	0	0	0.000248716	1	nan	nan
PWY-5265: peptidoglycan biosynthesis II (staphylococci)	Stool	7.2506e-06	2.47358e-05	6.39185e-05	1	1	1
PWY-5265: peptidoglycan biosynthesis II (staphylococci)	Supragingival_plaque	0.00101082	0.00141349	0.00216613	0.0028935	0.0106966	0.0349022
PWY-5265: peptidoglycan biosynthesis II (staphylococci)	Tongue_dorsum	0.000114613	0.0002712	0.000428659	0.0399307	0.0974266	0.280201
PWY-5266: p-cymene degradation	Anterior_nares	0	0	0	nan	nan	nan
PWY-5266: p-cymene degradation	Buccal_mucosa	0	0	0	nan	nan	nan
PWY-5266: p-cymene degradation	Posterior_fornix	0	0	0	nan	nan	nan
PWY-5266: p-cymene degradation	Stool	2.05753e-07	3.11008e-06	1.11322e-05	1	1	1
PWY-5266: p-cymene degradation	Supragingival_plaque	0	0	2.55335e-06	1	nan	nan
PWY-5266: p-cymene degradation	Tongue_dorsum	0	0	3.49052e-07	1	nan	nan
PWY-5270: morphine biosynthesis	Anterior_nares	0	0	0	nan	nan	nan
PWY-5270: morphine biosynthesis	Buccal_mucosa	0	0	0	nan	nan	nan
PWY-5270: morphine biosynthesis	Posterior_fornix	0	0	0	nan	nan	nan
PWY-5270: morphine biosynthesis	Stool	0	0	0	nan	nan	nan
PWY-5270: morphine biosynthesis	Supragingival_plaque	0	0	0	nan	nan	nan
PWY-5270: morphine biosynthesis	Tongue_dorsum	0	0	0	nan	nan	nan
PWY-5273: p-cumate degradation	Anterior_nares	0	0	0	nan	nan	nan
PWY-5273: p-cumate degradation	Buccal_mucosa	0	0	0	nan	nan	nan
PWY-5273: p-cumate degradation	Posterior_fornix	0	0	0	nan	nan	nan
PWY-5273: p-cumate degradation	Stool	1.69208e-06	6.52385e-06	1.82871e-05	1	1	1
PWY-5273: p-cumate degradation	Supragingival_plaque	0	1.83393e-07	8.95868e-06	1	1	nan
PWY-5273: p-cumate degradation	Tongue_dorsum	0	0	4.98775e-07	1	nan	nan
PWY-5280: L-lysine degradation IV	Anterior_nares	0	0	0	nan	nan	nan
PWY-5280: L-lysine degradation IV	Buccal_mucosa	0	0	0	nan	nan	nan
PWY-5280: L-lysine degradation IV	Posterior_fornix	0	0	0	nan	nan	nan
PWY-5280: L-lysine degradation IV	Stool	0	0	0	nan	nan	nan
PWY-5280: L-lysine degradation IV	Supragingival_plaque	0	0	0	nan	nan	nan
PWY-5280: L-lysine degradation IV	Tongue_dorsum	0	0	0	nan	nan	nan
PWY-5283: L-lysine degradation V	Anterior_nares	0	0	0	nan	nan	nan
PWY-5283: L-lysine degradation V	Buccal_mucosa	0	0	3.16207e-07	nan	nan	nan
PWY-5283: L-lysine degradation V	Posterior_fornix	0	0	0	nan	nan	nan
PWY-5283: L-lysine degradation V	Stool	0	5.28534e-08	2.15459e-07	1	nan	nan
PWY-5283: L-lysine degradation V	Supragingival_plaque	4.14139e-08	1.29553e-07	2.52802e-07	nan	nan	nan
PWY-5283: L-lysine degradation V	Tongue_dorsum	8.89842e-08	2.9372e-07	4.91566e-07	1	1	nan
PWY-5287: sanguinarine and macarpine biosynthesis	Anterior_nares	0	0	0	nan	nan	nan
PWY-5287: sanguinarine and macarpine biosynthesis	Buccal_mucosa	0	0	0	nan	nan	nan
PWY-5287: sanguinarine and macarpine biosynthesis	Posterior_fornix	0	0	0	nan	nan	nan
PWY-5287: sanguinarine and macarpine biosynthesis	Stool	0	0	0	nan	nan	nan
PWY-5287: sanguinarine and macarpine biosynthesis	Supragingival_plaque	0	0	0	nan	nan	nan
PWY-5287: sanguinarine and macarpine biosynthesis	Tongue_dorsum	0	0	0	nan	nan	nan
PWY-5292: vindoline and vinblastine biosynthesis	Anterior_nares	0	0	0	nan	nan	nan
PWY-5292: vindoline and vinblastine biosynthesis	Buccal_mucosa	0	0	0	nan	nan	nan
PWY-5292: vindoline and vinblastine biosynthesis	Posterior_fornix	0	0	0	nan	nan	nan
PWY-5292: vindoline and vinblastine biosynthesis	Stool	0	0	0	nan	nan	nan
PWY-5292: vindoline and vinblastine biosynthesis	Supragingival_plaque	0	0	0	nan	nan	nan
PWY-5292: vindoline and vinblastine biosynthesis	Tongue_dorsum	0	0	0	nan	nan	nan
PWY-5301: ajmaline and sarpagine biosynthesis	Anterior_nares	0	0	0	nan	nan	nan
PWY-5301: ajmaline and sarpagine biosynthesis	Buccal_mucosa	0	0	0	nan	nan	nan
PWY-5301: ajmaline and sarpagine biosynthesis	Posterior_fornix	0	0	0	nan	nan	nan
PWY-5301: ajmaline and sarpagine biosynthesis	Stool	0	0	0	nan	nan	nan
PWY-5301: ajmaline and sarpagine biosynthesis	Supragingival_plaque	0	0	0	nan	nan	nan
PWY-5301: ajmaline and sarpagine biosynthesis	Tongue_dorsum	0	0	0	nan	nan	nan
PWY-5304: superpathway of sulfur oxidation (Acidianus ambivalens)	Anterior_nares	0	0	0	nan	nan	nan
PWY-5304: superpathway of sulfur oxidation (Acidianus ambivalens)	Buccal_mucosa	0	0	0	nan	nan	nan
PWY-5304: superpathway of sulfur oxidation (Acidianus ambivalens)	Posterior_fornix	0	0	0	nan	nan	nan
PWY-5304: superpathway of sulfur oxidation (Acidianus ambivalens)	Stool	0.000137075	0.000287816	0.000650599	0.0642758	0.206725	0.652383
PWY-5304: superpathway of sulfur oxidation (Acidianus ambivalens)	Supragingival_plaque	0	0	3.80953e-05	0.142732	nan	nan
PWY-5304: superpathway of sulfur oxidation (Acidianus ambivalens)	Tongue_dorsum	0	0	0	nan	nan	nan
PWY-5306: superpathway of thiosulfate metabolism (Desulfovibrio sulfodismutans)	Anterior_nares	0	0	0	nan	nan	nan
PWY-5306: superpathway of thiosulfate metabolism (Desulfovibrio sulfodismutans)	Buccal_mucosa	0	0	0	nan	nan	nan
PWY-5306: superpathway of thiosulfate metabolism (Desulfovibrio sulfodismutans)	Posterior_fornix	0	0	0	nan	nan	nan
PWY-5306: superpathway of thiosulfate metabolism (Desulfovibrio sulfodismutans)	Stool	1.25561e-06	5.06626e-06	1.54949e-05	1	1	1
PWY-5306: superpathway of thiosulfate metabolism (Desulfovibrio sulfodismutans)	Supragingival_plaque	0	0	1.15794e-06	1	nan	nan
PWY-5306: superpathway of thiosulfate metabolism (Desulfovibrio sulfodismutans)	Tongue_dorsum	0	5.95306e-07	5.0622e-06	1	1	nan
PWY-5307: gentiodelphin biosynthesis	Anterior_nares	0	0	0	nan	nan	nan
PWY-5307: gentiodelphin biosynthesis	Buccal_mucosa	0	0	0	nan	nan	nan
PWY-5307: gentiodelphin biosynthesis	Posterior_fornix	0	0	0	nan	nan	nan
PWY-5307: gentiodelphin biosynthesis	Stool	0	0	0	nan	nan	nan
PWY-5307: gentiodelphin biosynthesis	Supragingival_plaque	0	0	0	nan	nan	nan
PWY-5307: gentiodelphin biosynthesis	Tongue_dorsum	0	0	0	nan	nan	nan
PWY-5310: superpathway of anthocyanin biosynthesis (from delphinidin 3-O-glucoside)	Anterior_nares	0	0	0	nan	nan	nan
PWY-5310: superpathway of anthocyanin biosynthesis (from delphinidin 3-O-glucoside)	Buccal_mucosa	0	0	0	nan	nan	nan
PWY-5310: superpathway of anthocyanin biosynthesis (from delphinidin 3-O-glucoside)	Posterior_fornix	0	0	0	nan	nan	nan
PWY-5310: superpathway of anthocyanin biosynthesis (from delphinidin 3-O-glucoside)	Stool	0	0	0	nan	nan	nan
PWY-5310: superpathway of anthocyanin biosynthesis (from delphinidin 3-O-glucoside)	Supragingival_plaque	0	0	0	nan	nan	nan
PWY-5310: superpathway of anthocyanin biosynthesis (from delphinidin 3-O-glucoside)	Tongue_dorsum	0	0	0	nan	nan	nan
PWY-5328: superpathway of L-methionine salvage and degradation	Anterior_nares	0	0	0	nan	nan	nan
PWY-5328: superpathway of L-methionine salvage and degradation	Buccal_mucosa	0	0	0	nan	nan	nan
PWY-5328: superpathway of L-methionine salvage and degradation	Posterior_fornix	0	0	0	nan	nan	nan
PWY-5328: superpathway of L-methionine salvage and degradation	Stool	0	0	0	nan	nan	nan
PWY-5328: superpathway of L-methionine salvage and degradation	Supragingival_plaque	0	0	0	nan	nan	nan
PWY-5328: superpathway of L-methionine salvage and degradation	Tongue_dorsum	0	0	0	nan	nan	nan
PWY-5345: superpathway of L-methionine biosynthesis (by sulfhydrylation)	Anterior_nares	0.00182682	0.00278061	0.00341984	0.328658	0.673144	1
PWY-5345: superpathway of L-methionine biosynthesis (by sulfhydrylation)	Buccal_mucosa	0.00143687	0.00230388	0.00313446	0.0813819	0.123316	0.238843
PWY-5345: superpathway of L-methionine biosynthesis (by sulfhydrylation)	Posterior_fornix	1.64692e-05	0.000104293	0.000518539	1	1	1
PWY-5345: superpathway of L-methionine biosynthesis (by sulfhydrylation)	Stool	0.000815069	0.00124808	0.00189014	0.95772	1	1
PWY-5345: superpathway of L-methionine biosynthesis (by sulfhydrylation)	Supragingival_plaque	0.00379764	0.00408988	0.00435561	0.0761986	0.141264	0.215903
PWY-5345: superpathway of L-methionine biosynthesis (by sulfhydrylation)	Tongue_dorsum	0.00159911	0.00241233	0.00324586	0.223187	0.439951	0.722712
PWY-5347: superpathway of L-methionine biosynthesis (transsulfuration)	Anterior_nares	0.00056639	0.00156682	0.00266431	0.589019	1	1
PWY-5347: superpathway of L-methionine biosynthesis (transsulfuration)	Buccal_mucosa	0.00639171	0.00688543	0.00749647	0.0359628	0.0444923	0.05697
PWY-5347: superpathway of L-methionine biosynthesis (transsulfuration)	Posterior_fornix	0.000217954	0.0006693	0.00251552	0.278108	1	1
PWY-5347: superpathway of L-methionine biosynthesis (transsulfuration)	Stool	0.00630044	0.00661549	0.00704568	0.023351	0.0457253	0.0912556
PWY-5347: superpathway of L-methionine biosynthesis (transsulfuration)	Supragingival_plaque	0.00411024	0.00451139	0.00497396	0.0501908	0.0798997	0.120834
PWY-5347: superpathway of L-methionine biosynthesis (transsulfuration)	Tongue_dorsum	0.00548039	0.00594525	0.00635573	0.0610551	0.0769338	0.0991547
PWY-5353: arachidonate biosynthesis I (lower eukaryotes)	Anterior_nares	0	0	0	nan	nan	nan
PWY-5353: arachidonate biosynthesis I (lower eukaryotes)	Buccal_mucosa	0	0	0	nan	nan	nan
PWY-5353: arachidonate biosynthesis I (lower eukaryotes)	Posterior_fornix	0	0	0	nan	nan	nan
PWY-5353: arachidonate biosynthesis I (lower eukaryotes)	Stool	0	0	0	nan	nan	nan
PWY-5353: arachidonate biosynthesis I (lower eukaryotes)	Supragingival_plaque	0	0	0	nan	nan	nan
PWY-5353: arachidonate biosynthesis I (lower eukaryotes)	Tongue_dorsum	0	0	0	nan	nan	nan
PWY-5367: petroselinate biosynthesis	Anterior_nares	8.34771e-07	3.17595e-05	0.000253515	0.0514076	1	1
PWY-5367: petroselinate biosynthesis	Buccal_mucosa	0.00226544	0.00279768	0.0033539	1.91943e-05	0.000138307	0.00045583
PWY-5367: petroselinate biosynthesis	Posterior_fornix	0.00028711	0.00105466	0.0109476	0	0.0461948	nan
PWY-5367: petroselinate biosynthesis	Stool	9.89042e-05	0.000295216	0.000792627	0.000572893	0.00187385	0.00927557
PWY-5367: petroselinate biosynthesis	Supragingival_plaque	0.000706887	0.000957863	0.00124795	0.000705263	0.00174207	0.00363877
PWY-5367: petroselinate biosynthesis	Tongue_dorsum	0.00123195	0.00173408	0.00219392	0.000434517	0.000691987	0.00119301
PWY-5381: pyridine nucleotide cycling (plants)	Anterior_nares	0	0	5.13339e-06	1	nan	nan
PWY-5381: pyridine nucleotide cycling (plants)	Buccal_mucosa	0	0	0	nan	nan	nan
PWY-5381: pyridine nucleotide cycling (plants)	Posterior_fornix	0	0	0	nan	nan	nan
PWY-5381: pyridine nucleotide cycling (plants)	Stool	0	0	3.10062e-08	nan	nan	nan
PWY-5381: pyridine nucleotide cycling (plants)	Supragingival_plaque	0	0	0	nan	nan	nan
PWY-5381: pyridine nucleotide cycling (plants)	Tongue_dorsum	0	0	0	nan	nan	nan
PWY-5384: sucrose degradation IV (sucrose phosphorylase)	Anterior_nares	0.000868774	0.00148229	0.00219164	0	0.00397882	0.0669694
PWY-5384: sucrose degradation IV (sucrose phosphorylase)	Buccal_mucosa	0.000646501	0.00104281	0.0014149	0.040989	0.0616735	0.107267
PWY-5384: sucrose degradation IV (sucrose phosphorylase)	Posterior_fornix	0.000132928	0.00061624	0.00728964	0.00332556	0.0215976	0.53422
PWY-5384: sucrose degradation IV (sucrose phosphorylase)	Stool	0.00010071	0.000245132	0.000491266	0.0629278	0.135179	0.260357
PWY-5384: sucrose degradation IV (sucrose phosphorylase)	Supragingival_plaque	0.000374625	0.000534263	0.000826666	0.0334284	0.055588	0.0866635
PWY-5384: sucrose degradation IV (sucrose phosphorylase)	Tongue_dorsum	0.000438277	0.00063853	0.000936356	0.0983536	0.154875	0.24037
PWY-5391: syringetin biosynthesis	Anterior_nares	0	0	0	nan	nan	nan
PWY-5391: syringetin biosynthesis	Buccal_mucosa	0	0	0	nan	nan	nan
PWY-5391: syringetin biosynthesis	Posterior_fornix	0	0	0	nan	nan	nan
PWY-5391: syringetin biosynthesis	Stool	0	0	0	nan	nan	nan
PWY-5391: syringetin biosynthesis	Supragingival_plaque	0	0	0	nan	nan	nan
PWY-5391: syringetin biosynthesis	Tongue_dorsum	0	0	0	nan	nan	nan
PWY-5392: reductive TCA cycle II	Anterior_nares	5.60586e-05	0.000136001	0.000253709	1	1	1
PWY-5392: reductive TCA cycle II	Buccal_mucosa	0.000212531	0.000325002	0.000507493	1	1	1
PWY-5392: reductive TCA cycle II	Posterior_fornix	0	9.08756e-06	3.28489e-05	1	1	nan
PWY-5392: reductive TCA cycle II	Stool	4.84729e-05	8.99974e-05	0.000146544	1	1	1
PWY-5392: reductive TCA cycle II	Supragingival_plaque	0.000431282	0.000595028	0.000744006	1	1	1
PWY-5392: reductive TCA cycle II	Tongue_dorsum	9.42577e-05	0.000121187	0.00015455	1	1	1
PWY-5415: catechol degradation I (meta-cleavage pathway)	Anterior_nares	0	0	6.02315e-05	1	nan	nan
PWY-5415: catechol degradation I (meta-cleavage pathway)	Buccal_mucosa	0	1.06569e-06	5.71231e-06	1	nan	nan
PWY-5415: catechol degradation I (meta-cleavage pathway)	Posterior_fornix	0	0	0	nan	nan	nan
PWY-5415: catechol degradation I (meta-cleavage pathway)	Stool	9.67819e-07	2.27432e-06	7.48628e-06	1	1	1
PWY-5415: catechol degradation I (meta-cleavage pathway)	Supragingival_plaque	1.20479e-06	7.5322e-06	3.53624e-05	1	1	1
PWY-5415: catechol degradation I (meta-cleavage pathway)	Tongue_dorsum	6.88953e-07	2.44435e-06	6.80152e-06	1	1	1
PWY-5417: catechol degradation III (ortho-cleavage pathway)	Anterior_nares	0	0	2.51917e-05	nan	nan	nan
PWY-5417: catechol degradation III (ortho-cleavage pathway)	Buccal_mucosa	0	0	2.19831e-06	nan	nan	nan
PWY-5417: catechol degradation III (ortho-cleavage pathway)	Posterior_fornix	0	0	2.20109e-06	nan	nan	nan
PWY-5417: catechol degradation III (ortho-cleavage pathway)	Stool	0	3.07745e-07	1.06611e-06	1	1	nan
PWY-5417: catechol degradation III (ortho-cleavage pathway)	Supragingival_plaque	0	0	2.50375e-07	nan	nan	nan
PWY-5417: catechol degradation III (ortho-cleavage pathway)	Tongue_dorsum	0	2.23792e-07	7.13472e-07	1	1	nan
PWY-5419: catechol degradation to 2-oxopent-4-enoate II	Anterior_nares	0	0	3.73983e-06	nan	nan	nan
PWY-5419: catechol degradation to 2-oxopent-4-enoate II	Buccal_mucosa	0	1.57214e-07	1.28053e-06	1	nan	nan
PWY-5419: catechol degradation to 2-oxopent-4-enoate II	Posterior_fornix	0	0	0	nan	nan	nan
PWY-5419: catechol degradation to 2-oxopent-4-enoate II	Stool	1.58176e-07	6.36946e-07	1.94579e-06	1	1	nan
PWY-5419: catechol degradation to 2-oxopent-4-enoate II	Supragingival_plaque	1.55507e-06	7.30261e-06	3.11433e-05	1	1	nan
PWY-5419: catechol degradation to 2-oxopent-4-enoate II	Tongue_dorsum	1.92673e-07	3.87242e-07	1.03793e-06	1	1	1
PWY-5420: catechol degradation II (meta-cleavage pathway)	Anterior_nares	0	0	4.02986e-06	nan	nan	nan
PWY-5420: catechol degradation II (meta-cleavage pathway)	Buccal_mucosa	0	0	4.26788e-07	nan	nan	nan
PWY-5420: catechol degradation II (meta-cleavage pathway)	Posterior_fornix	0	0	0	nan	nan	nan
PWY-5420: catechol degradation II (meta-cleavage pathway)	Stool	2.45502e-07	9.88657e-07	2.96323e-06	1	1	nan
PWY-5420: catechol degradation II (meta-cleavage pathway)	Supragingival_plaque	6.12576e-07	6.09585e-06	3.16748e-05	1	nan	nan
PWY-5420: catechol degradation II (meta-cleavage pathway)	Tongue_dorsum	4.56783e-08	2.41779e-07	6.7547e-07	1	1	nan
PWY-5423: oleoresin monoterpene volatiles biosynthesis	Anterior_nares	0	0	0	nan	nan	nan
PWY-5423: oleoresin monoterpene volatiles biosynthesis	Buccal_mucosa	0	0	0	nan	nan	nan
PWY-5423: oleoresin monoterpene volatiles biosynthesis	Posterior_fornix	0	0	0	nan	nan	nan
PWY-5423: oleoresin monoterpene volatiles biosynthesis	Stool	0	0	0	nan	nan	nan
PWY-5423: oleoresin monoterpene volatiles biosynthesis	Supragingival_plaque	0	0	0	nan	nan	nan
PWY-5423: oleoresin monoterpene volatiles biosynthesis	Tongue_dorsum	0	0	0	nan	nan	nan
PWY-5424: superpathway of oleoresin turpentine biosynthesis	Anterior_nares	0	0	0	nan	nan	nan
PWY-5424: superpathway of oleoresin turpentine biosynthesis	Buccal_mucosa	0	0	0	nan	nan	nan
PWY-5424: superpathway of oleoresin turpentine biosynthesis	Posterior_fornix	0	0	0	nan	nan	nan
PWY-5424: superpathway of oleoresin turpentine biosynthesis	Stool	0	0	0	nan	nan	nan
PWY-5424: superpathway of oleoresin turpentine biosynthesis	Supragingival_plaque	0	0	0	nan	nan	nan
PWY-5424: superpathway of oleoresin turpentine biosynthesis	Tongue_dorsum	0	0	0	nan	nan	nan
PWY-5425: oleoresin sesquiterpene volatiles biosynthesis	Anterior_nares	0	0	0	nan	nan	nan
PWY-5425: oleoresin sesquiterpene volatiles biosynthesis	Buccal_mucosa	0	0	0	nan	nan	nan
PWY-5425: oleoresin sesquiterpene volatiles biosynthesis	Posterior_fornix	0	0	0	nan	nan	nan
PWY-5425: oleoresin sesquiterpene volatiles biosynthesis	Stool	0	0	0	nan	nan	nan
PWY-5425: oleoresin sesquiterpene volatiles biosynthesis	Supragingival_plaque	0	0	0	nan	nan	nan
PWY-5425: oleoresin sesquiterpene volatiles biosynthesis	Tongue_dorsum	0	0	0	nan	nan	nan
PWY-5427: naphthalene degradation (aerobic)	Anterior_nares	0	0	0	nan	nan	nan
PWY-5427: naphthalene degradation (aerobic)	Buccal_mucosa	0	0	0	nan	nan	nan
PWY-5427: naphthalene degradation (aerobic)	Posterior_fornix	0	0	0	nan	nan	nan
PWY-5427: naphthalene degradation (aerobic)	Stool	0	0	0	nan	nan	nan
PWY-5427: naphthalene degradation (aerobic)	Supragingival_plaque	0	0	0	nan	nan	nan
PWY-5427: naphthalene degradation (aerobic)	Tongue_dorsum	0	0	0	nan	nan	nan
PWY-5430: meta cleavage pathway of aromatic compounds	Anterior_nares	0	0	0	nan	nan	nan
PWY-5430: meta cleavage pathway of aromatic compounds	Buccal_mucosa	0	0	0	nan	nan	nan
PWY-5430: meta cleavage pathway of aromatic compounds	Posterior_fornix	0	0	0	nan	nan	nan
PWY-5430: meta cleavage pathway of aromatic compounds	Stool	0	1.41069e-07	9.19291e-07	1	nan	nan
PWY-5430: meta cleavage pathway of aromatic compounds	Supragingival_plaque	0	2.10938e-07	8.58869e-07	nan	nan	nan
PWY-5430: meta cleavage pathway of aromatic compounds	Tongue_dorsum	0	1.19926e-07	3.87198e-07	1	nan	nan
PWY-5431: aromatic compounds degradation via &beta;-ketoadipate	Anterior_nares	0	0	2.51917e-05	nan	nan	nan
PWY-5431: aromatic compounds degradation via &beta;-ketoadipate	Buccal_mucosa	0	0	2.19831e-06	nan	nan	nan
PWY-5431: aromatic compounds degradation via &beta;-ketoadipate	Posterior_fornix	0	0	2.20109e-06	nan	nan	nan
PWY-5431: aromatic compounds degradation via &beta;-ketoadipate	Stool	0	3.07745e-07	1.06611e-06	1	1	nan
PWY-5431: aromatic compounds degradation via &beta;-ketoadipate	Supragingival_plaque	0	0	2.50375e-07	nan	nan	nan
PWY-5431: aromatic compounds degradation via &beta;-ketoadipate	Tongue_dorsum	0	2.23792e-07	7.13472e-07	1	1	nan
PWY-5433: superpathway of lipoxygenase	Anterior_nares	0	0	0	nan	nan	nan
PWY-5433: superpathway of lipoxygenase	Buccal_mucosa	0	0	0	nan	nan	nan
PWY-5433: superpathway of lipoxygenase	Posterior_fornix	0	0	0	nan	nan	nan
PWY-5433: superpathway of lipoxygenase	Stool	0	0	0	nan	nan	nan
PWY-5433: superpathway of lipoxygenase	Supragingival_plaque	0	0	0	nan	nan	nan
PWY-5433: superpathway of lipoxygenase	Tongue_dorsum	0	0	0	nan	nan	nan
PWY-5464: superpathway of cytosolic glycolysis (plants), pyruvate dehydrogenase and TCA cycle	Anterior_nares	0.0015385	0.00250999	0.0036569	1	1	1
PWY-5464: superpathway of cytosolic glycolysis (plants), pyruvate dehydrogenase and TCA cycle	Buccal_mucosa	0.00102947	0.00172364	0.00230662	0.764406	1	1
PWY-5464: superpathway of cytosolic glycolysis (plants), pyruvate dehydrogenase and TCA cycle	Posterior_fornix	2.81438e-05	0.00017634	0.000490434	1	1	1
PWY-5464: superpathway of cytosolic glycolysis (plants), pyruvate dehydrogenase and TCA cycle	Stool	0.000149389	0.000265396	0.00043698	1	1	1
PWY-5464: superpathway of cytosolic glycolysis (plants), pyruvate dehydrogenase and TCA cycle	Supragingival_plaque	0.00325642	0.00360249	0.00392372	0.223066	0.354581	0.508575
PWY-5464: superpathway of cytosolic glycolysis (plants), pyruvate dehydrogenase and TCA cycle	Tongue_dorsum	0.00234157	0.00293656	0.00334673	0.819727	0.957627	1
PWY-5466: matairesinol biosynthesis	Anterior_nares	0	0	0	nan	nan	nan
PWY-5466: matairesinol biosynthesis	Buccal_mucosa	0	0	0	nan	nan	nan
PWY-5466: matairesinol biosynthesis	Posterior_fornix	0	0	0	nan	nan	nan
PWY-5466: matairesinol biosynthesis	Stool	0	0	0	nan	nan	nan
PWY-5466: matairesinol biosynthesis	Supragingival_plaque	0	0	0	nan	nan	nan
PWY-5466: matairesinol biosynthesis	Tongue_dorsum	0	0	0	nan	nan	nan
PWY-5484: glycolysis II (from fructose 6-phosphate)	Anterior_nares	0.00475976	0.00543474	0.00584411	0.217744	0.376494	0.580667
PWY-5484: glycolysis II (from fructose 6-phosphate)	Buccal_mucosa	0.00521174	0.00543521	0.00570387	0.0517899	0.0673099	0.0902676
PWY-5484: glycolysis II (from fructose 6-phosphate)	Posterior_fornix	0.0128179	0.0149258	0.0170631	0.0122981	0.0259971	0.0757884
PWY-5484: glycolysis II (from fructose 6-phosphate)	Stool	0.00623423	0.00665486	0.00693177	0.0762914	0.150928	0.248619
PWY-5484: glycolysis II (from fructose 6-phosphate)	Supragingival_plaque	0.00485227	0.00509842	0.0053735	0.0653189	0.0935007	0.123287
PWY-5484: glycolysis II (from fructose 6-phosphate)	Tongue_dorsum	0.00495127	0.00518888	0.00540786	0.0998254	0.135707	0.191573
PWY-5488: 4-nitrophenol degradation II	Anterior_nares	0	0	0	nan	nan	nan
PWY-5488: 4-nitrophenol degradation II	Buccal_mucosa	0	0	0	nan	nan	nan
PWY-5488: 4-nitrophenol degradation II	Posterior_fornix	0	0	0	nan	nan	nan
PWY-5488: 4-nitrophenol degradation II	Stool	0	0	0	nan	nan	nan
PWY-5488: 4-nitrophenol degradation II	Supragingival_plaque	0	0	0	nan	nan	nan
PWY-5488: 4-nitrophenol degradation II	Tongue_dorsum	0	0	0	nan	nan	nan
PWY-5499: vitamin B6 degradation	Anterior_nares	0	0	0	nan	nan	nan
PWY-5499: vitamin B6 degradation	Buccal_mucosa	0	0	0	nan	nan	nan
PWY-5499: vitamin B6 degradation	Posterior_fornix	0	0	0	nan	nan	nan
PWY-5499: vitamin B6 degradation	Stool	0	0	0	nan	nan	nan
PWY-5499: vitamin B6 degradation	Supragingival_plaque	0	0	0	nan	nan	nan
PWY-5499: vitamin B6 degradation	Tongue_dorsum	0	0	0	nan	nan	nan
PWY-5505: L-glutamate and L-glutamine biosynthesis	Anterior_nares	0.00256276	0.00331842	0.0040068	0.0715594	0.114032	0.274269
PWY-5505: L-glutamate and L-glutamine biosynthesis	Buccal_mucosa	0.000130237	0.000292235	0.000543959	0.120158	0.201842	0.396677
PWY-5505: L-glutamate and L-glutamine biosynthesis	Posterior_fornix	2.54136e-05	8.50718e-05	0.00047715	0.428383	1	1
PWY-5505: L-glutamate and L-glutamine biosynthesis	Stool	0.00818168	0.00870558	0.00907776	0.0319609	0.0708627	0.119116
PWY-5505: L-glutamate and L-glutamine biosynthesis	Supragingival_plaque	0.000591066	0.00090309	0.00130265	0.0234227	0.0364326	0.0714218
PWY-5505: L-glutamate and L-glutamine biosynthesis	Tongue_dorsum	0.000824445	0.00117038	0.00171425	0.135759	0.228182	0.364513
PWY-5507: adenosylcobalamin biosynthesis I (early cobalt insertion)	Anterior_nares	0	0	0	nan	nan	nan
PWY-5507: adenosylcobalamin biosynthesis I (early cobalt insertion)	Buccal_mucosa	0	0	2.10806e-06	nan	nan	nan
PWY-5507: adenosylcobalamin biosynthesis I (early cobalt insertion)	Posterior_fornix	0	0	0	nan	nan	nan
PWY-5507: adenosylcobalamin biosynthesis I (early cobalt insertion)	Stool	0	7.32789e-07	2.69641e-06	1	1	nan
PWY-5507: adenosylcobalamin biosynthesis I (early cobalt insertion)	Supragingival_plaque	1.57004e-06	4.12442e-06	9.10874e-06	1	1	1
PWY-5507: adenosylcobalamin biosynthesis I (early cobalt insertion)	Tongue_dorsum	0	1.93997e-06	5.07534e-06	1	nan	nan
PWY-5508: adenosylcobalamin biosynthesis from cobyrinate a,c-diamide II	Anterior_nares	0	0	5.87787e-05	nan	nan	nan
PWY-5508: adenosylcobalamin biosynthesis from cobyrinate a,c-diamide II	Buccal_mucosa	0	3.48099e-05	0.000104201	1	nan	nan
PWY-5508: adenosylcobalamin biosynthesis from cobyrinate a,c-diamide II	Posterior_fornix	0	0	0	nan	nan	nan
PWY-5508: adenosylcobalamin biosynthesis from cobyrinate a,c-diamide II	Stool	0	1.16557e-06	1.97294e-05	1	1	nan
PWY-5508: adenosylcobalamin biosynthesis from cobyrinate a,c-diamide II	Supragingival_plaque	0.000379519	0.000514064	0.000671689	1	1	1
PWY-5508: adenosylcobalamin biosynthesis from cobyrinate a,c-diamide II	Tongue_dorsum	0	1.67298e-06	1.15764e-05	1	nan	nan
PWY-5509: adenosylcobalamin biosynthesis from cobyrinate a,c-diamide I	Anterior_nares	0	9.9756e-06	0.000135353	nan	nan	nan
PWY-5509: adenosylcobalamin biosynthesis from cobyrinate a,c-diamide I	Buccal_mucosa	0.000145136	0.000264716	0.000444594	0.0747118	0.195593	0.612069
PWY-5509: adenosylcobalamin biosynthesis from cobyrinate a,c-diamide I	Posterior_fornix	0	0	1.94253e-05	nan	nan	nan
PWY-5509: adenosylcobalamin biosynthesis from cobyrinate a,c-diamide I	Stool	0.000949014	0.00137363	0.0017381	1	1	1
PWY-5509: adenosylcobalamin biosynthesis from cobyrinate a,c-diamide I	Supragingival_plaque	0.000565415	0.000793093	0.00106271	0.0250095	0.0619433	0.13229
PWY-5509: adenosylcobalamin biosynthesis from cobyrinate a,c-diamide I	Tongue_dorsum	0.000378938	0.000540471	0.000776282	0.93471	1	1
PWY-5514: UDP-N-acetyl-D-galactosamine biosynthesis II	Anterior_nares	0.0013739	0.00197397	0.00244501	1	1	nan
PWY-5514: UDP-N-acetyl-D-galactosamine biosynthesis II	Buccal_mucosa	8.25723e-05	0.000175674	0.000386926	1	1	nan
PWY-5514: UDP-N-acetyl-D-galactosamine biosynthesis II	Posterior_fornix	0	0	5.8417e-06	1	nan	nan
PWY-5514: UDP-N-acetyl-D-galactosamine biosynthesis II	Stool	2.03045e-06	1.23165e-05	4.39209e-05	0.288607	1	1
PWY-5514: UDP-N-acetyl-D-galactosamine biosynthesis II	Supragingival_plaque	0.000584693	0.000974433	0.00135892	1	1	1
PWY-5514: UDP-N-acetyl-D-galactosamine biosynthesis II	Tongue_dorsum	8.94156e-05	0.000291389	0.000523665	1	1	1
PWY-5519: D-arabinose degradation III	Anterior_nares	0	0	0	nan	nan	nan
PWY-5519: D-arabinose degradation III	Buccal_mucosa	0	0	0	nan	nan	nan
PWY-5519: D-arabinose degradation III	Posterior_fornix	0	0	0	nan	nan	nan
PWY-5519: D-arabinose degradation III	Stool	0	0	0	nan	nan	nan
PWY-5519: D-arabinose degradation III	Supragingival_plaque	0	0	0	nan	nan	nan
PWY-5519: D-arabinose degradation III	Tongue_dorsum	0	0	0	nan	nan	nan
PWY-5529: superpathway of bacteriochlorophyll a biosynthesis	Anterior_nares	0	0	0	nan	nan	nan
PWY-5529: superpathway of bacteriochlorophyll a biosynthesis	Buccal_mucosa	0	0	5.78226e-07	1	nan	nan
PWY-5529: superpathway of bacteriochlorophyll a biosynthesis	Posterior_fornix	0	0	0	nan	nan	nan
PWY-5529: superpathway of bacteriochlorophyll a biosynthesis	Stool	2.19389e-06	4.84756e-06	9.89619e-06	1	1	1
PWY-5529: superpathway of bacteriochlorophyll a biosynthesis	Supragingival_plaque	3.13879e-07	1.18082e-06	2.62906e-06	1	1	1
PWY-5529: superpathway of bacteriochlorophyll a biosynthesis	Tongue_dorsum	7.73471e-07	1.71288e-06	3.26823e-06	1	1	1
PWY-5531: chlorophyllide a biosynthesis II (anaerobic)	Anterior_nares	0	0	6.94924e-07	1	nan	nan
PWY-5531: chlorophyllide a biosynthesis II (anaerobic)	Buccal_mucosa	0	4.63042e-07	1.46782e-06	1	1	nan
PWY-5531: chlorophyllide a biosynthesis II (anaerobic)	Posterior_fornix	0	0	2.46307e-06	1	nan	nan
PWY-5531: chlorophyllide a biosynthesis II (anaerobic)	Stool	2.83777e-06	8.50365e-06	1.69447e-05	1	1	1
PWY-5531: chlorophyllide a biosynthesis II (anaerobic)	Supragingival_plaque	1.26864e-06	3.98402e-06	8.62174e-06	1	1	1
PWY-5531: chlorophyllide a biosynthesis II (anaerobic)	Tongue_dorsum	2.97102e-06	8.06468e-06	1.81079e-05	1	1	1
PWY-5532: adenosine nucleotides degradation IV	Anterior_nares	0	0	0	nan	nan	nan
PWY-5532: adenosine nucleotides degradation IV	Buccal_mucosa	0	5.09404e-07	1.67472e-06	1	1	nan
PWY-5532: adenosine nucleotides degradation IV	Posterior_fornix	0	0	0	nan	nan	nan
PWY-5532: adenosine nucleotides degradation IV	Stool	7.06771e-07	2.42963e-06	6.30084e-06	1	1	1
PWY-5532: adenosine nucleotides degradation IV	Supragingival_plaque	3.36802e-07	1.80971e-06	5.98892e-06	1	1	1
PWY-5532: adenosine nucleotides degradation IV	Tongue_dorsum	1.95574e-06	4.85904e-06	1.2124e-05	1	1	1
PWY-5534: propylene degradation	Anterior_nares	0	0	0	nan	nan	nan
PWY-5534: propylene degradation	Buccal_mucosa	0	0	0	nan	nan	nan
PWY-5534: propylene degradation	Posterior_fornix	0	0	0	nan	nan	nan
PWY-5534: propylene degradation	Stool	0	0	0	nan	nan	nan
PWY-5534: propylene degradation	Supragingival_plaque	0	0	1.07228e-07	1	nan	nan
PWY-5534: propylene degradation	Tongue_dorsum	0	0	0	nan	nan	nan
PWY-561: superpathway of glyoxylate cycle and fatty acid degradation	Anterior_nares	0.00046161	0.0010731	0.00201692	0.734932	1	1
PWY-561: superpathway of glyoxylate cycle and fatty acid degradation	Buccal_mucosa	2.82018e-05	8.1297e-05	0.000148458	0.270547	0.76755	1
PWY-561: superpathway of glyoxylate cycle and fatty acid degradation	Posterior_fornix	0	1.15843e-05	0.000102368	1	nan	nan
PWY-561: superpathway of glyoxylate cycle and fatty acid degradation	Stool	3.95541e-07	2.84744e-06	1.7261e-05	0.258849	1	1
PWY-561: superpathway of glyoxylate cycle and fatty acid degradation	Supragingival_plaque	0.000240881	0.000436596	0.000621053	0.138817	0.203363	0.379005
PWY-561: superpathway of glyoxylate cycle and fatty acid degradation	Tongue_dorsum	3.56505e-06	1.08439e-05	2.85097e-05	0.6505	1	1
PWY-5647: 2-nitrobenzoate degradation I	Anterior_nares	0	0	0	nan	nan	nan
PWY-5647: 2-nitrobenzoate degradation I	Buccal_mucosa	0	0	0	nan	nan	nan
PWY-5647: 2-nitrobenzoate degradation I	Posterior_fornix	0	0	0	nan	nan	nan
PWY-5647: 2-nitrobenzoate degradation I	Stool	0	0	4.6235e-08	nan	nan	nan
PWY-5647: 2-nitrobenzoate degradation I	Supragingival_plaque	0	0	0	nan	nan	nan
PWY-5647: 2-nitrobenzoate degradation I	Tongue_dorsum	0	0	0	nan	nan	nan
PWY-5651: L-tryptophan degradation to 2-amino-3-carboxymuconate semialdehyde	Anterior_nares	0	0	0	nan	nan	nan
PWY-5651: L-tryptophan degradation to 2-amino-3-carboxymuconate semialdehyde	Buccal_mucosa	0	0	0	nan	nan	nan
PWY-5651: L-tryptophan degradation to 2-amino-3-carboxymuconate semialdehyde	Posterior_fornix	0	0	0	nan	nan	nan
PWY-5651: L-tryptophan degradation to 2-amino-3-carboxymuconate semialdehyde	Stool	0	0	0	nan	nan	nan
PWY-5651: L-tryptophan degradation to 2-amino-3-carboxymuconate semialdehyde	Supragingival_plaque	0	0	0	nan	nan	nan
PWY-5651: L-tryptophan degradation to 2-amino-3-carboxymuconate semialdehyde	Tongue_dorsum	0	0	0	nan	nan	nan
PWY-5654: 2-amino-3-carboxymuconate semialdehyde degradation to 2-oxopentenoate	Anterior_nares	0	0	0	nan	nan	nan
PWY-5654: 2-amino-3-carboxymuconate semialdehyde degradation to 2-oxopentenoate	Buccal_mucosa	0	0	0	nan	nan	nan
PWY-5654: 2-amino-3-carboxymuconate semialdehyde degradation to 2-oxopentenoate	Posterior_fornix	0	0	0	nan	nan	nan
PWY-5654: 2-amino-3-carboxymuconate semialdehyde degradation to 2-oxopentenoate	Stool	8.67859e-08	2.91925e-07	8.53057e-07	1	1	nan
PWY-5654: 2-amino-3-carboxymuconate semialdehyde degradation to 2-oxopentenoate	Supragingival_plaque	0	9.77162e-08	3.08021e-07	1	nan	nan
PWY-5654: 2-amino-3-carboxymuconate semialdehyde degradation to 2-oxopentenoate	Tongue_dorsum	0	0	1.2248e-07	1	nan	nan
PWY-5655: L-tryptophan degradation IX	Anterior_nares	0	0	0	nan	nan	nan
PWY-5655: L-tryptophan degradation IX	Buccal_mucosa	0	0	0	nan	nan	nan
PWY-5655: L-tryptophan degradation IX	Posterior_fornix	0	0	0	nan	nan	nan
PWY-5655: L-tryptophan degradation IX	Stool	0	0	0	nan	nan	nan
PWY-5655: L-tryptophan degradation IX	Supragingival_plaque	0	0	0	nan	nan	nan
PWY-5655: L-tryptophan degradation IX	Tongue_dorsum	0	0	0	nan	nan	nan
PWY-5656: mannosylglycerate biosynthesis I	Anterior_nares	0	0	0	nan	nan	nan
PWY-5656: mannosylglycerate biosynthesis I	Buccal_mucosa	0	0	0	nan	nan	nan
PWY-5656: mannosylglycerate biosynthesis I	Posterior_fornix	0	0	0	nan	nan	nan
PWY-5656: mannosylglycerate biosynthesis I	Stool	0	0	1.30854e-06	0.341936	nan	nan
PWY-5656: mannosylglycerate biosynthesis I	Supragingival_plaque	0	0	0	nan	nan	nan
PWY-5656: mannosylglycerate biosynthesis I	Tongue_dorsum	0	0	0	nan	nan	nan
PWY-5659: GDP-mannose biosynthesis	Anterior_nares	0.00561251	0.00629583	0.00724255	0.0231997	0.0452902	0.0916535
PWY-5659: GDP-mannose biosynthesis	Buccal_mucosa	0.00402639	0.0041986	0.00442112	0.00665356	0.0105668	0.0175212
PWY-5659: GDP-mannose biosynthesis	Posterior_fornix	0.00979526	0.0128756	0.0147205	0.00154206	0.00587191	0.0148424
PWY-5659: GDP-mannose biosynthesis	Stool	0.00667293	0.00752178	0.00840023	0.00783807	0.0152072	0.0270704
PWY-5659: GDP-mannose biosynthesis	Supragingival_plaque	0.00487495	0.00521304	0.00555983	0.00805349	0.0125513	0.0195565
PWY-5659: GDP-mannose biosynthesis	Tongue_dorsum	0.00477031	0.00510977	0.0056058	0.0172167	0.0208057	0.0270815
PWY-5660: taxol biosynthesis	Anterior_nares	0	0	0	nan	nan	nan
PWY-5660: taxol biosynthesis	Buccal_mucosa	0	0	0	nan	nan	nan
PWY-5660: taxol biosynthesis	Posterior_fornix	0	0	0	nan	nan	nan
PWY-5660: taxol biosynthesis	Stool	0	0	0	nan	nan	nan
PWY-5660: taxol biosynthesis	Supragingival_plaque	0	0	0	nan	nan	nan
PWY-5660: taxol biosynthesis	Tongue_dorsum	0	0	0	nan	nan	nan
PWY-5667: CDP-diacylglycerol biosynthesis I	Anterior_nares	0.00362533	0.00415604	0.00462887	0.0167198	0.0465525	0.0787022
PWY-5667: CDP-diacylglycerol biosynthesis I	Buccal_mucosa	0.00478764	0.00506739	0.00533226	0.0210575	0.0304301	0.0433018
PWY-5667: CDP-diacylglycerol biosynthesis I	Posterior_fornix	0.00841935	0.0104951	0.0125291	0.00185983	0.00514746	0.014316
PWY-5667: CDP-diacylglycerol biosynthesis I	Stool	0.00442476	0.00471516	0.00497252	0.00275009	0.00609966	0.0114338
PWY-5667: CDP-diacylglycerol biosynthesis I	Supragingival_plaque	0.00516646	0.0053764	0.0056029	0.0140449	0.0167194	0.0221091
PWY-5667: CDP-diacylglycerol biosynthesis I	Tongue_dorsum	0.0051467	0.00542247	0.00563942	0.0160984	0.020701	0.0262677
PWY-5672: ginsenosides biosynthesis	Anterior_nares	0	0	0	nan	nan	nan
PWY-5672: ginsenosides biosynthesis	Buccal_mucosa	0	0	0	nan	nan	nan
PWY-5672: ginsenosides biosynthesis	Posterior_fornix	0	0	0	nan	nan	nan
PWY-5672: ginsenosides biosynthesis	Stool	0	0	0	nan	nan	nan
PWY-5672: ginsenosides biosynthesis	Supragingival_plaque	0	0	0	nan	nan	nan
PWY-5672: ginsenosides biosynthesis	Tongue_dorsum	0	0	0	nan	nan	nan
PWY-5675: nitrate reduction V (assimilatory)	Anterior_nares	0.000421911	0.000793307	0.00193893	1	1	1
PWY-5675: nitrate reduction V (assimilatory)	Buccal_mucosa	0.00019762	0.000428134	0.000659874	1	1	1
PWY-5675: nitrate reduction V (assimilatory)	Posterior_fornix	1.15277e-06	1.40071e-05	7.22012e-05	1	1	nan
PWY-5675: nitrate reduction V (assimilatory)	Stool	3.50443e-06	9.20362e-06	2.35292e-05	0.444564	1	1
PWY-5675: nitrate reduction V (assimilatory)	Supragingival_plaque	0.000581776	0.000982588	0.00151667	1	1	1
PWY-5675: nitrate reduction V (assimilatory)	Tongue_dorsum	0.000761723	0.000991942	0.00132699	1	1	1
PWY-5676: acetyl-CoA fermentation to butanoate II	Anterior_nares	0.000779926	0.00114852	0.0016754	0.633622	1	1
PWY-5676: acetyl-CoA fermentation to butanoate II	Buccal_mucosa	0.0002106	0.000364456	0.000671168	0.0470259	0.0919188	0.167538
PWY-5676: acetyl-CoA fermentation to butanoate II	Posterior_fornix	5.89639e-05	0.000265933	0.0010039	1	1	1
PWY-5676: acetyl-CoA fermentation to butanoate II	Stool	0.000750631	0.00139232	0.00190693	0.161516	0.272259	0.404492
PWY-5676: acetyl-CoA fermentation to butanoate II	Supragingival_plaque	0.000570113	0.000870344	0.00142134	0.036309	0.0513294	0.0791157
PWY-5676: acetyl-CoA fermentation to butanoate II	Tongue_dorsum	0.000503587	0.000906979	0.00121625	0.0592048	0.077733	0.113478
PWY-5677: succinate fermentation to butanoate	Anterior_nares	0	1.48285e-05	5.97405e-05	nan	nan	nan
PWY-5677: succinate fermentation to butanoate	Buccal_mucosa	1.85995e-07	3.07758e-06	7.25947e-06	nan	nan	nan
PWY-5677: succinate fermentation to butanoate	Posterior_fornix	0	0	0	nan	nan	nan
PWY-5677: succinate fermentation to butanoate	Stool	1.57549e-05	3.12634e-05	6.41928e-05	0	0	nan
PWY-5677: succinate fermentation to butanoate	Supragingival_plaque	5.89214e-06	1.84884e-05	8.98763e-05	0	nan	nan
PWY-5677: succinate fermentation to butanoate	Tongue_dorsum	7.3171e-07	2.44753e-06	5.40241e-06	nan	nan	nan
PWY-5686: UMP biosynthesis	Anterior_nares	0.00506754	0.00556833	0.00590235	0.138324	0.212661	0.359809
PWY-5686: UMP biosynthesis	Buccal_mucosa	0.00424616	0.00459612	0.00493504	0.0645053	0.0810178	0.100647
PWY-5686: UMP biosynthesis	Posterior_fornix	0.00973313	0.0135484	0.0153851	0.0224677	0.0364809	0.0666192
PWY-5686: UMP biosynthesis	Stool	0.0060665	0.00631278	0.00657491	0.0668401	0.125775	0.204663
PWY-5686: UMP biosynthesis	Supragingival_plaque	0.00458209	0.00483727	0.0050646	0.049059	0.0691633	0.0878084
PWY-5686: UMP biosynthesis	Tongue_dorsum	0.00452245	0.00501992	0.00541169	0.0811728	0.0981931	0.124431
PWY-5690: TCA cycle II (plants and fungi)	Anterior_nares	0.0054272	0.00636477	0.00724232	0.135228	0.255934	0.425613
PWY-5690: TCA cycle II (plants and fungi)	Buccal_mucosa	0.000580042	0.00115915	0.0019399	0.120646	0.184288	0.279953
PWY-5690: TCA cycle II (plants and fungi)	Posterior_fornix	3.79748e-05	0.000206413	0.00101275	0.828024	1	1
PWY-5690: TCA cycle II (plants and fungi)	Stool	0.00193438	0.00286192	0.00400172	0.0527245	0.12496	0.255017
PWY-5690: TCA cycle II (plants and fungi)	Supragingival_plaque	0.00382214	0.00435365	0.00474264	0.0581001	0.0807384	0.109464
PWY-5690: TCA cycle II (plants and fungi)	Tongue_dorsum	0.00213769	0.002769	0.00338887	0.100602	0.172071	0.467377
PWY-5692: allantoin degradation to glyoxylate II	Anterior_nares	0	0	3.01456e-07	nan	nan	nan
PWY-5692: allantoin degradation to glyoxylate II	Buccal_mucosa	1.92264e-07	6.10617e-07	1.35429e-06	1	1	1
PWY-5692: allantoin degradation to glyoxylate II	Posterior_fornix	0	0	0	nan	nan	nan
PWY-5692: allantoin degradation to glyoxylate II	Stool	3.16294e-06	6.87871e-06	1.43589e-05	0.507653	1	1
PWY-5692: allantoin degradation to glyoxylate II	Supragingival_plaque	5.66684e-08	1.32905e-07	3.0951e-07	1	1	1
PWY-5692: allantoin degradation to glyoxylate II	Tongue_dorsum	1.20468e-06	2.25191e-06	3.47275e-06	1	1	1
PWY-5695: urate biosynthesis/inosine 5'-phosphate degradation	Anterior_nares	0.00523374	0.00597854	0.00662978	0.0399923	0.0779113	0.175936
PWY-5695: urate biosynthesis/inosine 5'-phosphate degradation	Buccal_mucosa	0.00665074	0.00711254	0.00765112	0.0335831	0.0462688	0.0584789
PWY-5695: urate biosynthesis/inosine 5'-phosphate degradation	Posterior_fornix	0.000135378	0.000613823	0.00207336	0.360715	0.826462	1
PWY-5695: urate biosynthesis/inosine 5'-phosphate degradation	Stool	0.00749539	0.00785186	0.00828545	0.0439227	0.068599	0.125574
PWY-5695: urate biosynthesis/inosine 5'-phosphate degradation	Supragingival_plaque	0.00554136	0.00600957	0.00654126	0.0521004	0.0756213	0.105185
PWY-5695: urate biosynthesis/inosine 5'-phosphate degradation	Tongue_dorsum	0.00748064	0.00785619	0.00843092	0.0524744	0.0643559	0.0775038
PWY-5705: allantoin degradation to glyoxylate III	Anterior_nares	0	0	3.97203e-06	1	nan	nan
PWY-5705: allantoin degradation to glyoxylate III	Buccal_mucosa	2.7346e-07	8.3337e-07	1.95883e-06	1	nan	nan
PWY-5705: allantoin degradation to glyoxylate III	Posterior_fornix	0	0	0	nan	nan	nan
PWY-5705: allantoin degradation to glyoxylate III	Stool	9.58786e-06	1.94348e-05	4.44542e-05	0.090234	0.197136	0.521493
PWY-5705: allantoin degradation to glyoxylate III	Supragingival_plaque	7.21701e-08	1.6569e-07	3.96163e-07	1	1	1
PWY-5705: allantoin degradation to glyoxylate III	Tongue_dorsum	1.52816e-06	2.95877e-06	4.71085e-06	1	1	1
PWY-5717: superpathway of formononetin derivative biosynthesis	Anterior_nares	0	0	0	nan	nan	nan
PWY-5717: superpathway of formononetin derivative biosynthesis	Buccal_mucosa	0	0	0	nan	nan	nan
PWY-5717: superpathway of formononetin derivative biosynthesis	Posterior_fornix	0	0	0	nan	nan	nan
PWY-5717: superpathway of formononetin derivative biosynthesis	Stool	0	0	0	nan	nan	nan
PWY-5717: superpathway of formononetin derivative biosynthesis	Supragingival_plaque	0	0	0	nan	nan	nan
PWY-5717: superpathway of formononetin derivative biosynthesis	Tongue_dorsum	0	0	0	nan	nan	nan
PWY-5723: Rubisco shunt	Anterior_nares	1.70206e-05	0.000314984	0.00101265	0.957298	1	nan
PWY-5723: Rubisco shunt	Buccal_mucosa	0.0023655	0.00288462	0.00327099	0	0.0031673	0.0137617
PWY-5723: Rubisco shunt	Posterior_fornix	0	8.79905e-05	0.000579166	1	nan	nan
PWY-5723: Rubisco shunt	Stool	0.00399872	0.00486547	0.0055198	0.000419204	0.0017483	0.006505
PWY-5723: Rubisco shunt	Supragingival_plaque	0.00309745	0.00335484	0.00356548	0.00242816	0.0122359	0.0416765
PWY-5723: Rubisco shunt	Tongue_dorsum	0.00199099	0.00254934	0.00315059	0.0116623	0.0238696	0.0500528
PWY-5724: superpathway of atrazine degradation	Anterior_nares	0	0	0	nan	nan	nan
PWY-5724: superpathway of atrazine degradation	Buccal_mucosa	0	0	1.123e-07	nan	nan	nan
PWY-5724: superpathway of atrazine degradation	Posterior_fornix	0	0	0	nan	nan	nan
PWY-5724: superpathway of atrazine degradation	Stool	9.37418e-08	3.98196e-07	1.61803e-06	1	1	1
PWY-5724: superpathway of atrazine degradation	Supragingival_plaque	2.11104e-08	1.15087e-07	3.24688e-07	1	nan	nan
PWY-5724: superpathway of atrazine degradation	Tongue_dorsum	1.57658e-07	3.32461e-07	5.68058e-07	1	1	1
PWY-5733: germacrene biosynthesis	Anterior_nares	0	0	0	nan	nan	nan
PWY-5733: germacrene biosynthesis	Buccal_mucosa	0	0	0	nan	nan	nan
PWY-5733: germacrene biosynthesis	Posterior_fornix	0	0	0	nan	nan	nan
PWY-5733: germacrene biosynthesis	Stool	0	0	0	nan	nan	nan
PWY-5733: germacrene biosynthesis	Supragingival_plaque	0	0	0	nan	nan	nan
PWY-5733: germacrene biosynthesis	Tongue_dorsum	0	0	0	nan	nan	nan
PWY-5741: ethylmalonyl-CoA pathway	Anterior_nares	0	0	5.95398e-06	nan	nan	nan
PWY-5741: ethylmalonyl-CoA pathway	Buccal_mucosa	0	0	0	nan	nan	nan
PWY-5741: ethylmalonyl-CoA pathway	Posterior_fornix	0	0	0	nan	nan	nan
PWY-5741: ethylmalonyl-CoA pathway	Stool	0	0	5.72793e-07	1	nan	nan
PWY-5741: ethylmalonyl-CoA pathway	Supragingival_plaque	0	0	1.35461e-07	1	nan	nan
PWY-5741: ethylmalonyl-CoA pathway	Tongue_dorsum	0	2.82112e-08	1.39242e-07	1	1	nan
PWY-5742: L-arginine degradation IX (arginine:pyruvate transaminase pathway)	Anterior_nares	0	7.41956e-07	3.44874e-06	1	nan	nan
PWY-5742: L-arginine degradation IX (arginine:pyruvate transaminase pathway)	Buccal_mucosa	1.03651e-07	2.13793e-07	4.81032e-07	1	1	1
PWY-5742: L-arginine degradation IX (arginine:pyruvate transaminase pathway)	Posterior_fornix	0	0	5.39461e-07	1	nan	nan
PWY-5742: L-arginine degradation IX (arginine:pyruvate transaminase pathway)	Stool	1.19823e-06	2.55637e-06	5.14123e-06	1	1	1
PWY-5742: L-arginine degradation IX (arginine:pyruvate transaminase pathway)	Supragingival_plaque	2.28426e-07	4.48748e-07	8.41353e-07	1	1	1
PWY-5742: L-arginine degradation IX (arginine:pyruvate transaminase pathway)	Tongue_dorsum	5.54624e-07	8.34963e-07	1.26092e-06	1	1	1
PWY-5743: 3-hydroxypropanoate cycle	Anterior_nares	0	0	4.25946e-06	1	nan	nan
PWY-5743: 3-hydroxypropanoate cycle	Buccal_mucosa	0	0	1.74768e-07	1	nan	nan
PWY-5743: 3-hydroxypropanoate cycle	Posterior_fornix	0	0	0	nan	nan	nan
PWY-5743: 3-hydroxypropanoate cycle	Stool	9.77656e-07	2.10603e-06	4.97181e-06	1	1	1
PWY-5743: 3-hydroxypropanoate cycle	Supragingival_plaque	4.22954e-08	1.84033e-07	4.25056e-07	1	1	nan
PWY-5743: 3-hydroxypropanoate cycle	Tongue_dorsum	2.37282e-07	4.23364e-07	6.61521e-07	1	1	1
PWY-5744: glyoxylate assimilation	Anterior_nares	0	0	0	nan	nan	nan
PWY-5744: glyoxylate assimilation	Buccal_mucosa	0	0	0	nan	nan	nan
PWY-5744: glyoxylate assimilation	Posterior_fornix	0	0	0	nan	nan	nan
PWY-5744: glyoxylate assimilation	Stool	0	0	0	nan	nan	nan
PWY-5744: glyoxylate assimilation	Supragingival_plaque	0	0	0	nan	nan	nan
PWY-5744: glyoxylate assimilation	Tongue_dorsum	0	0	0	nan	nan	nan
PWY-5747: 2-methylcitrate cycle II	Anterior_nares	2.05059e-05	6.56812e-05	0.000167578	1	1	1
PWY-5747: 2-methylcitrate cycle II	Buccal_mucosa	3.20359e-05	7.47472e-05	0.00018784	0.0109825	0.0251686	0.0565533
PWY-5747: 2-methylcitrate cycle II	Posterior_fornix	0	4.62706e-07	6.81293e-06	1	nan	nan
PWY-5747: 2-methylcitrate cycle II	Stool	7.00892e-07	2.32597e-06	6.31353e-06	0.606411	1	1
PWY-5747: 2-methylcitrate cycle II	Supragingival_plaque	6.33302e-05	0.000162928	0.000367278	0.0192916	0.0350387	0.0664519
PWY-5747: 2-methylcitrate cycle II	Tongue_dorsum	6.41634e-05	0.000295828	0.000594226	0.00401241	0.00788171	0.0192893
PWY-5751: phenylethanol biosynthesis	Anterior_nares	0	0	0	nan	nan	nan
PWY-5751: phenylethanol biosynthesis	Buccal_mucosa	0	0	0	nan	nan	nan
PWY-5751: phenylethanol biosynthesis	Posterior_fornix	0	0	0	nan	nan	nan
PWY-5751: phenylethanol biosynthesis	Stool	0	0	0	nan	nan	nan
PWY-5751: phenylethanol biosynthesis	Supragingival_plaque	0	0	0	nan	nan	nan
PWY-5751: phenylethanol biosynthesis	Tongue_dorsum	0	0	0	nan	nan	nan
PWY-5754: 4-hydroxybenzoate biosynthesis I (eukaryotes)	Anterior_nares	3.97526e-06	1.95857e-05	6.64071e-05	1	1	nan
PWY-5754: 4-hydroxybenzoate biosynthesis I (eukaryotes)	Buccal_mucosa	4.51323e-07	8.87556e-07	2.18201e-06	1	1	1
PWY-5754: 4-hydroxybenzoate biosynthesis I (eukaryotes)	Posterior_fornix	0	8.56145e-07	9.7174e-06	1	nan	nan
PWY-5754: 4-hydroxybenzoate biosynthesis I (eukaryotes)	Stool	8.04066e-06	2.03936e-05	5.01589e-05	1	1	1
PWY-5754: 4-hydroxybenzoate biosynthesis I (eukaryotes)	Supragingival_plaque	1.71803e-06	3.88909e-06	1.87345e-05	1	1	1
PWY-5754: 4-hydroxybenzoate biosynthesis I (eukaryotes)	Tongue_dorsum	1.90634e-06	2.86699e-06	5.33888e-06	1	1	1
PWY-5757: fosfomycin biosynthesis	Anterior_nares	0	0	0	nan	nan	nan
PWY-5757: fosfomycin biosynthesis	Buccal_mucosa	0	0	0	nan	nan	nan
PWY-5757: fosfomycin biosynthesis	Posterior_fornix	0	0	0	nan	nan	nan
PWY-5757: fosfomycin biosynthesis	Stool	1.06269e-07	5.30368e-07	1.70189e-06	1	1	1
PWY-5757: fosfomycin biosynthesis	Supragingival_plaque	0	0	1.0658e-08	nan	nan	nan
PWY-5757: fosfomycin biosynthesis	Tongue_dorsum	4.89523e-08	9.62544e-08	1.99403e-07	1	1	1
PWY-5789: 3-hydroxypropanoate/4-hydroxybutanate cycle	Anterior_nares	0	0	0	nan	nan	nan
PWY-5789: 3-hydroxypropanoate/4-hydroxybutanate cycle	Buccal_mucosa	0	0	2.8593e-07	1	nan	nan
PWY-5789: 3-hydroxypropanoate/4-hydroxybutanate cycle	Posterior_fornix	0	0	0	nan	nan	nan
PWY-5789: 3-hydroxypropanoate/4-hydroxybutanate cycle	Stool	4.74543e-07	1.32216e-06	3.6795e-06	1	nan	nan
PWY-5789: 3-hydroxypropanoate/4-hydroxybutanate cycle	Supragingival_plaque	6.44087e-08	2.57414e-07	6.19146e-07	1	1	nan
PWY-5789: 3-hydroxypropanoate/4-hydroxybutanate cycle	Tongue_dorsum	2.2871e-07	4.37968e-07	7.25334e-07	1	1	1
PWY-5791: 1,4-dihydroxy-2-naphthoate biosynthesis II (plants)	Anterior_nares	0.000232819	0.000764967	0.00142186	0.0658781	0.233147	1
PWY-5791: 1,4-dihydroxy-2-naphthoate biosynthesis II (plants)	Buccal_mucosa	0.0008177	0.00109162	0.00136619	0.0537217	0.0683589	0.0950137
PWY-5791: 1,4-dihydroxy-2-naphthoate biosynthesis II (plants)	Posterior_fornix	0	0	5.81685e-05	1	nan	nan
PWY-5791: 1,4-dihydroxy-2-naphthoate biosynthesis II (plants)	Stool	1.12279e-05	2.92593e-05	5.20139e-05	0.450625	0.71658	1
PWY-5791: 1,4-dihydroxy-2-naphthoate biosynthesis II (plants)	Supragingival_plaque	0.000714054	0.000987082	0.00129181	0.0450578	0.0652956	0.0945841
PWY-5791: 1,4-dihydroxy-2-naphthoate biosynthesis II (plants)	Tongue_dorsum	0.00128722	0.00150564	0.00178905	0.0400538	0.0592346	0.0783917
PWY-581: indole-3-acetate biosynthesis II	Anterior_nares	0	0	0	nan	nan	nan
PWY-581: indole-3-acetate biosynthesis II	Buccal_mucosa	0	0	0	nan	nan	nan
PWY-581: indole-3-acetate biosynthesis II	Posterior_fornix	0	0	0	nan	nan	nan
PWY-581: indole-3-acetate biosynthesis II	Stool	0	0	0	nan	nan	nan
PWY-581: indole-3-acetate biosynthesis II	Supragingival_plaque	0	0	0	nan	nan	nan
PWY-581: indole-3-acetate biosynthesis II	Tongue_dorsum	0	0	0	nan	nan	nan
PWY-5823: superpathway of CDP-glucose-derived O-antigen building blocks biosynthesis	Anterior_nares	0	0	0	nan	nan	nan
PWY-5823: superpathway of CDP-glucose-derived O-antigen building blocks biosynthesis	Buccal_mucosa	0	0	0	nan	nan	nan
PWY-5823: superpathway of CDP-glucose-derived O-antigen building blocks biosynthesis	Posterior_fornix	0	0	0	nan	nan	nan
PWY-5823: superpathway of CDP-glucose-derived O-antigen building blocks biosynthesis	Stool	0	0	0	nan	nan	nan
PWY-5823: superpathway of CDP-glucose-derived O-antigen building blocks biosynthesis	Supragingival_plaque	1.53315e-07	1.2708e-06	4.18903e-06	1	1	1
PWY-5823: superpathway of CDP-glucose-derived O-antigen building blocks biosynthesis	Tongue_dorsum	0	1.1202e-07	1.06603e-06	1	1	nan
PWY-5837: 1,4-dihydroxy-2-naphthoate biosynthesis I	Anterior_nares	0.000232819	0.000764967	0.00142186	0.0658781	0.233147	1
PWY-5837: 1,4-dihydroxy-2-naphthoate biosynthesis I	Buccal_mucosa	0.0008177	0.00109162	0.00136619	0.0537217	0.0683589	0.0950137
PWY-5837: 1,4-dihydroxy-2-naphthoate biosynthesis I	Posterior_fornix	0	0	5.81685e-05	1	nan	nan
PWY-5837: 1,4-dihydroxy-2-naphthoate biosynthesis I	Stool	1.12279e-05	2.92593e-05	5.20139e-05	0.450625	0.71658	1
PWY-5837: 1,4-dihydroxy-2-naphthoate biosynthesis I	Supragingival_plaque	0.000714054	0.000987082	0.00129181	0.0450578	0.0652956	0.0945841
PWY-5837: 1,4-dihydroxy-2-naphthoate biosynthesis I	Tongue_dorsum	0.00128722	0.00150564	0.00178905	0.0400538	0.0592346	0.0783917
PWY-5838: superpathway of menaquinol-8 biosynthesis I	Anterior_nares	7.82503e-05	0.000665414	0.00127463	1	1	nan
PWY-5838: superpathway of menaquinol-8 biosynthesis I	Buccal_mucosa	0.000757554	0.00111498	0.0013816	0.0486285	0.0963263	0.158966
PWY-5838: superpathway of menaquinol-8 biosynthesis I	Posterior_fornix	0	0	0.000141206	nan	nan	nan
PWY-5838: superpathway of menaquinol-8 biosynthesis I	Stool	3.66979e-05	8.68438e-05	0.000156909	0.481609	1	1
PWY-5838: superpathway of menaquinol-8 biosynthesis I	Supragingival_plaque	0.0015341	0.00174929	0.00200566	0.0741916	0.113163	0.177065
PWY-5838: superpathway of menaquinol-8 biosynthesis I	Tongue_dorsum	0.0018121	0.00198801	0.00218548	0.148522	0.206685	0.323826
PWY-5840: superpathway of menaquinol-7 biosynthesis	Anterior_nares	0.000675011	0.00169573	0.00254666	0.108544	0.422332	nan
PWY-5840: superpathway of menaquinol-7 biosynthesis	Buccal_mucosa	0.000746024	0.00110433	0.00136846	0.0436094	0.0716614	0.107034
PWY-5840: superpathway of menaquinol-7 biosynthesis	Posterior_fornix	0	0	0.000154177	1	nan	nan
PWY-5840: superpathway of menaquinol-7 biosynthesis	Stool	3.81965e-05	9.70178e-05	0.000172564	0.506431	0.92242	1
PWY-5840: superpathway of menaquinol-7 biosynthesis	Supragingival_plaque	0.00154009	0.00181713	0.00204147	0.0485367	0.0777864	0.128597
PWY-5840: superpathway of menaquinol-7 biosynthesis	Tongue_dorsum	0.00185448	0.0020818	0.00232914	0.0644646	0.089537	0.12221
PWY-5845: superpathway of menaquinol-9 biosynthesis	Anterior_nares	9.93122e-06	0.000145326	0.000662731	1	1	nan
PWY-5845: superpathway of menaquinol-9 biosynthesis	Buccal_mucosa	0.000523583	0.000789991	0.00105177	1	1	1
PWY-5845: superpathway of menaquinol-9 biosynthesis	Posterior_fornix	0	0	3.91791e-05	nan	nan	nan
PWY-5845: superpathway of menaquinol-9 biosynthesis	Stool	2.3196e-05	4.65818e-05	9.85279e-05	0.884007	1	1
PWY-5845: superpathway of menaquinol-9 biosynthesis	Supragingival_plaque	0.000840589	0.00114074	0.00137298	0.547864	0.884608	1
PWY-5845: superpathway of menaquinol-9 biosynthesis	Tongue_dorsum	0.000593571	0.00106385	0.00138107	1	1	1
PWY-5850: superpathway of menaquinol-6 biosynthesis I	Anterior_nares	6.12926e-06	7.33421e-05	0.000259886	1	nan	nan
PWY-5850: superpathway of menaquinol-6 biosynthesis I	Buccal_mucosa	0.000523583	0.000789991	0.00105177	1	1	1
PWY-5850: superpathway of menaquinol-6 biosynthesis I	Posterior_fornix	0	0	2.83445e-05	nan	nan	nan
PWY-5850: superpathway of menaquinol-6 biosynthesis I	Stool	1.74467e-05	3.76244e-05	8.73707e-05	0.873542	1	1
PWY-5850: superpathway of menaquinol-6 biosynthesis I	Supragingival_plaque	0.000851426	0.00114074	0.00137298	0.485152	0.857326	1
PWY-5850: superpathway of menaquinol-6 biosynthesis I	Tongue_dorsum	0.000593571	0.00106385	0.00138107	1	1	1
PWY-5855: ubiquinol-7 biosynthesis (prokaryotic)	Anterior_nares	4.10127e-05	0.000168571	0.0005185	1	1	1
PWY-5855: ubiquinol-7 biosynthesis (prokaryotic)	Buccal_mucosa	5.18016e-05	0.000131394	0.000259483	0.0325847	0.0783991	0.166932
PWY-5855: ubiquinol-7 biosynthesis (prokaryotic)	Posterior_fornix	0	6.1947e-07	5.28404e-05	1	nan	nan
PWY-5855: ubiquinol-7 biosynthesis (prokaryotic)	Stool	2.89644e-05	7.08977e-05	0.000136908	0.258266	1	1
PWY-5855: ubiquinol-7 biosynthesis (prokaryotic)	Supragingival_plaque	0.00039005	0.000602368	0.000831729	0.0404014	0.071157	0.122574
PWY-5855: ubiquinol-7 biosynthesis (prokaryotic)	Tongue_dorsum	0.000154838	0.000313347	0.000625323	0.0122852	0.0268094	0.054811
PWY-5856: ubiquinol-9 biosynthesis (prokaryotic)	Anterior_nares	1.38197e-06	3.12011e-05	0.000123219	1	1	nan
PWY-5856: ubiquinol-9 biosynthesis (prokaryotic)	Buccal_mucosa	2.31841e-06	1.20375e-05	3.47506e-05	1	1	nan
PWY-5856: ubiquinol-9 biosynthesis (prokaryotic)	Posterior_fornix	0	0	4.67299e-06	1	nan	nan
PWY-5856: ubiquinol-9 biosynthesis (prokaryotic)	Stool	2.62936e-06	6.53658e-06	1.67612e-05	0.425084	1	1
PWY-5856: ubiquinol-9 biosynthesis (prokaryotic)	Supragingival_plaque	2.73401e-05	8.90721e-05	0.000164855	1	1	1
PWY-5856: ubiquinol-9 biosynthesis (prokaryotic)	Tongue_dorsum	6.17563e-05	0.000121391	0.000207963	1	1	1
PWY-5857: ubiquinol-10 biosynthesis (prokaryotic)	Anterior_nares	4.10127e-05	0.000168571	0.0005185	1	1	1
PWY-5857: ubiquinol-10 biosynthesis (prokaryotic)	Buccal_mucosa	5.18016e-05	0.000131394	0.000259483	0.0325847	0.0783991	0.166932
PWY-5857: ubiquinol-10 biosynthesis (prokaryotic)	Posterior_fornix	0	6.1947e-07	5.28404e-05	1	nan	nan
PWY-5857: ubiquinol-10 biosynthesis (prokaryotic)	Stool	2.89644e-05	7.08977e-05	0.000136908	0.258266	1	1
PWY-5857: ubiquinol-10 biosynthesis (prokaryotic)	Supragingival_plaque	0.00039005	0.000602368	0.000831729	0.0404014	0.071157	0.122574
PWY-5857: ubiquinol-10 biosynthesis (prokaryotic)	Tongue_dorsum	0.000154838	0.000313347	0.000625323	0.0122852	0.0268094	0.054811
PWY-5860: superpathway of demethylmenaquinol-6 biosynthesis I	Anterior_nares	4.08986e-06	4.91121e-05	0.000176323	1	1	nan
PWY-5860: superpathway of demethylmenaquinol-6 biosynthesis I	Buccal_mucosa	0.000605373	0.000944924	0.00131635	0.0245216	0.0437886	0.077668
PWY-5860: superpathway of demethylmenaquinol-6 biosynthesis I	Posterior_fornix	0	0	1.89593e-05	nan	nan	nan
PWY-5860: superpathway of demethylmenaquinol-6 biosynthesis I	Stool	1.16486e-05	2.51541e-05	5.85913e-05	0.424053	1	1
PWY-5860: superpathway of demethylmenaquinol-6 biosynthesis I	Supragingival_plaque	0.000616884	0.000882645	0.00111688	0.0341313	0.058569	0.134368
PWY-5860: superpathway of demethylmenaquinol-6 biosynthesis I	Tongue_dorsum	0.000421009	0.000831168	0.00114074	0.0617292	0.0866083	0.128977
PWY-5861: superpathway of demethylmenaquinol-8 biosynthesis	Anterior_nares	5.24414e-05	0.000462782	0.00096917	1	1	nan
[truncated: 2,801 more rows]

## Sheet: S5
Type	Feature	Site	Site-Prevalence	Site-Abundance	U	T	B	N	l	Non-noise StdErr	U MAP	T MAP	B MAP	N MAP	l MAP
Species	Corynebacterium accolens	Anterior nares	0.737052	0.089191	0.091355	0.733773	0.074686	0.100186	0.735989	0.1559	0.001974	0.878965	0.02186	0.0972	0.721335
Species	Propionibacterium acnes	Anterior nares	0.996016	0.2526	0.316462	0.270323	0.15218	0.261035	0.863185	0.272709	0.435179	0.104207	0.222314	0.238301	0.809199
Species	Staphylococcus aureus	Anterior nares	0.243028	0.025745	0.559568	0.096165	0.241011	0.103257	0.858019	0.161998	0.635418	8e-06	0.276346	0.088228	0.830008
Species	Staphylococcus epidermidis	Anterior nares	0.860558	0.050143	0.093371	0.32822	0.514438	0.063971	0.728953	0.251825	0.001284	0.488705	0.451786	0.058225	0.772388
Species	Dolosigranulum pigrum	Anterior nares	0.40239	0.058623	0.406604	0.33499	0.253525	0.00488	0.838789	0.229358	0.26098	0.496538	0.238057	0.004425	1.15331
Species	Propionibacterium phage P100D	Anterior nares	0.326693	0.071109	0.630019	0.164788	0.050135	0.155057	0.918202	0.188758	0.623564	0.211809	0.000983	0.163643	0.840839
Species	Propionibacterium phage P101A	Anterior nares	0.693227	0.226048	0.167594	0.50409	0.182631	0.145685	0.758533	0.262469	0.06275	0.641369	0.163894	0.131987	0.812019
Pathway	N10-formyl-tetrahydrofolate biosyn. (1CMET2-PWY)	Anterior nares	0.996016	0.004244	0.106511	0.107567	0.101713	0.684209	0.851618	0.199893	0.168298	0.000823	5e-05	0.830829	0.830106
Pathway	glycolysis (ANAGLYCOLYSIS-PWY)	Anterior nares	1	0.006174	0.223946	0.199581	0.274851	0.301623	0.846786	0.255893	0.363207	2.4e-05	0.383174	0.253595	0.830001
Pathway	L-ornithine de novo biosyn. (ARGININE-SYN4-PWY)	Anterior nares	1	0.003596	0.131173	0.317362	0.194186	0.357279	0.758003	0.262091	0.007316	0.563887	0.082086	0.346711	0.761114
Pathway	L-arginine biosyn. (ARGSYN-PWY)	Anterior nares	0.996016	0.005479	0.085952	0.230274	0.223098	0.460675	0.670924	0.271288	0.000105	0.540128	0.001511	0.458256	0.483328
Pathway	chorismate biosyn. (ARO-PWY)	Anterior nares	0.992032	0.004443	0.086656	0.201341	0.418199	0.293803	0.727693	0.26765	6.4e-05	0.201912	0.530591	0.267433	0.817224
Pathway	L-aspartate and L-asparagine biosyn. (ASPASN-PWY)	Anterior nares	1	0.004526	0.126293	0.304228	0.358225	0.211254	0.712772	0.281502	0.084204	0.352079	0.369342	0.194374	0.747422
Pathway	coenzyme A biosyn. (COA-PWY-1)	Anterior nares	0.996016	0.004553	0.107144	0.156787	0.128522	0.607547	0.809994	0.228261	0.000391	0.309317	0.000185	0.690107	0.814216
Pathway	coenzyme A biosyn. (COA-PWY)	Anterior nares	1	0.004021	0.121752	0.122836	0.097426	0.657987	0.863465	0.208022	0.198361	0.016626	2.1e-05	0.784992	0.832993
Pathway	aromatic amino acid biosyn. (COMPLETE-ARO-PWY)	Anterior nares	0.992032	0.004619	0.083348	0.229544	0.387092	0.300016	0.689174	0.284895	0.000192	0.182228	0.546418	0.271162	0.79268
Pathway	L-lysine biosyn. (DAPLYSINESYN-PWY)	Anterior nares	0.992032	0.00477	0.101638	0.141796	0.22862	0.527945	0.810414	0.248485	0.004857	0.185572	0.246715	0.562856	0.84
Pathway	fatty acid biosyn. initiation (FASYN-INITIAL-PWY)	Anterior nares	0.992032	0.003024	0.188755	0.362695	0.197765	0.250786	0.848744	0.260619	0.173867	0.402748	0.193333	0.230052	0.84889
Pathway	tetrahydrofolate biosyn. and salvage (FOLSYN-PWY)	Anterior nares	0.992032	0.003793	0.142039	0.134294	0.241789	0.481878	0.857686	0.242835	0.222803	4.4e-05	0.304617	0.472536	0.830012
Pathway	glucose and glucose-1-phosphate degradation (GLUCOSE1PMETAB-PWY)	Anterior nares	0.964143	0.002292	0.178789	0.152076	0.08958	0.579556	0.925896	0.234435	0.262157	0.098092	0.000301	0.63945	0.848244
Pathway	beta-D-glucuronide and D-glucuronate degradation (GLUCUROCAT-PWY)	Anterior nares	0.976096	0.001416	0.098187	0.607778	0.142391	0.151645	0.722339	0.201804	0.003064	0.748235	0.106787	0.141914	0.75883
Pathway	L-ornithine biosyn. (GLUTORN-PWY)	Anterior nares	0.996016	0.003762	0.070039	0.173052	0.292824	0.464085	0.675151	0.259551	8.9e-05	0.039866	0.506745	0.453301	0.806991
Pathway	glycogen biosyn. (GLYCOGENSYNTH-PWY)	Anterior nares	0.996016	0.002943	0.109752	0.590555	0.088854	0.210839	0.738842	0.18131	0.000688	0.780981	0.002978	0.215353	0.712491
Pathway	heme biosyn. (HEME-BIOSYNTHESIS-II)	Anterior nares	1	0.003726	0.152196	0.196115	0.199566	0.452123	0.815695	0.256251	0.0983	0.265421	0.19046	0.445819	0.845453
Pathway	heme biosyn. (HEMESYN2-PWY)	Anterior nares	1	0.003785	0.109295	0.231679	0.235748	0.423279	0.748131	0.262755	0.00028	0.402371	0.186719	0.410629	0.718311
Pathway	L-histidine degradation (HISDEG-PWY)	Anterior nares	0.996016	0.002877	0.130741	0.193822	0.138505	0.536932	0.830714	0.245521	0.002029	0.435981	0.000314	0.561676	0.82477
Pathway	L-methionine biosyn. (HSERMETANA-PWY)	Anterior nares	0.996016	0.004191	0.289897	0.441281	0.076478	0.192344	0.887121	0.27628	0.273325	0.541919	0.000947	0.183808	0.737844
Pathway	ketogluconate metabolism (KETOGLUCONMET-PWY)	Anterior nares	0.996016	0.002115	0.13609	0.203021	0.145715	0.515175	0.820291	0.249423	0.003363	0.448743	0.002522	0.545372	0.866124
Pathway	lactose and galactose degradation (LACTOSECAT-PWY)	Anterior nares	1	0.002097	0.118935	0.311384	0.207355	0.362326	0.72738	0.271614	0.000948	0.583937	0.074201	0.340914	0.650794
Pathway	methylerythritol phosphate pathway (NONMEVIPP-PWY)	Anterior nares	0.996016	0.004281	0.10535	0.133256	0.299268	0.462126	0.814744	0.234632	0.145469	4e-05	0.42681	0.427681	0.830006
Pathway	pentose phosphate pathway (NONOXIPENT-PWY)	Anterior nares	1	0.004906	0.140789	0.165338	0.077162	0.616711	0.892216	0.223525	0.048052	0.305439	9.3e-05	0.646416	0.911374
Pathway	pyruvate fermentation to propanoate (P108-PWY)	Anterior nares	0.988048	0.002551	0.132705	0.223083	0.158994	0.485218	0.791574	0.256325	0.001832	0.495705	0.00079	0.501673	0.763442
Pathway	(R,R)-butanediol biosyn. (P125-PWY)	Anterior nares	0.992032	0.002026	0.110584	0.51032	0.081931	0.297164	0.751279	0.19538	0.00014	0.716283	3.2e-05	0.283545	0.764445
Pathway	incomplete reductive TCA cycle (P42-PWY)	Anterior nares	0.992032	0.004542	0.190775	0.379322	0.150344	0.279559	0.76885	0.263888	0.092184	0.577745	0.062728	0.267343	0.704681
Pathway	pentose phosphate pathway (PENTOSE-P-PWY)	Anterior nares	1	0.003871	0.11953	0.165465	0.131703	0.583301	0.792282	0.23327	0.000687	0.366763	0.000165	0.632386	0.80871
Pathway	peptidoglycan biosyn. (PEPTIDOGLYCANSYN-PWY)	Anterior nares	0.992032	0.005364	0.108711	0.322913	0.186476	0.3819	0.696502	0.259184	0.000346	0.552347	0.057237	0.390069	0.633544
Pathway	polyisoprenoid biosyn. (POLYISOPRENSYN-PWY)	Anterior nares	0.996016	0.004013	0.093756	0.291036	0.260745	0.354463	0.658877	0.286376	0.00032	0.564973	0.098363	0.336344	0.506652
Pathway	ppGpp biosyn. (PPGPPMET-PWY)	Anterior nares	1	0.003423	0.187105	0.366007	0.089338	0.35755	0.808054	0.247145	0.053519	0.60649	0.000308	0.339683	0.816106
Pathway	glycolysis (PWY-1042)	Anterior nares	1	0.008012	0.227107	0.276976	0.221732	0.274185	0.825171	0.266455	0.301073	0.187995	0.262911	0.248021	0.822148
Pathway	trehalose degradation (PWY-2723)	Anterior nares	0.940239	0.001657	0.216358	0.213785	0.107885	0.461972	0.914724	0.257159	0.217965	0.286445	0.001082	0.494508	0.867739
Pathway	L-lysine biosyn. (PWY-2942)	Anterior nares	0.992032	0.005038	0.190325	0.189814	0.098503	0.521358	0.91946	0.255402	0.215335	0.224958	0.000262	0.559445	0.862225
Pathway	L-isoleucine biosyn. (PWY-3001)	Anterior nares	1	0.005374	0.124301	0.170526	0.432639	0.272534	0.795045	0.234705	0.219252	2.3e-05	0.537277	0.243448	0.830003
Pathway	aerobic respiration (PWY-3781)	Anterior nares	1	0.01558	0.170496	0.319669	0.127826	0.382009	0.8597	0.25957	0.017448	0.588042	0.000431	0.394079	0.872734
Pathway	folate transformations (PWY-3841)	Anterior nares	0.996016	0.005128	0.112504	0.174682	0.133223	0.579591	0.768504	0.235735	0.000258	0.37154	0.000188	0.628014	0.703225
Pathway	biotin biosyn. (PWY-5005)	Anterior nares	0.996016	0.002901	0.141997	0.182145	0.279887	0.395971	0.823997	0.252361	0.250418	0.016576	0.38199	0.351016	0.830239
Pathway	L-histidine degradation (PWY-5028)	Anterior nares	0.948207	0.001708	0.286725	0.19342	0.19959	0.320265	0.898962	0.256095	0.433867	2.7e-05	0.275431	0.290675	0.830004
Pathway	NAD/NADH phosphorylation and dephosphorylation (PWY-5083)	Anterior nares	1	0.003225	0.27247	0.273947	0.203058	0.250525	0.876957	0.269068	0.390496	0.111475	0.27206	0.225969	0.831809
Pathway	L-lysine biosyn. (PWY-5097)	Anterior nares	0.996016	0.004694	0.087199	0.103666	0.125631	0.683504	0.816362	0.201619	0.057797	8.5e-05	0.000973	0.941145	0.829703
Pathway	pyruvate fermentation to acetate and lactate (PWY-5100)	Anterior nares	0.996016	0.005092	0.07604	0.474231	0.234942	0.214788	0.550003	0.28341	0.000111	0.70428	0.093762	0.201847	0.427585
Pathway	L-isoleucine biosyn. (PWY-5103)	Anterior nares	1	0.004965	0.224924	0.427256	0.108383	0.239437	0.893143	0.268872	0.171686	0.5573	0.041548	0.229465	0.802807
Pathway	geranylgeranyl diphosphate biosyn. (PWY-5121)	Anterior nares	0.996016	0.00438	0.091893	0.197103	0.295857	0.415146	0.723309	0.264724	0.000559	0.312644	0.292989	0.393809	0.740528
Pathway	acetyl-CoA biosyn. (PWY-5173)	Anterior nares	1	0.008699	0.174881	0.532651	0.099112	0.193356	0.817538	0.237683	0.004235	0.783327	0.023976	0.188462	0.85645
Pathway	tetrapyrrole biosyn. (PWY-5188)	Anterior nares	0.996016	0.004595	0.145455	0.197498	0.102879	0.554168	0.854049	0.239063	0.010374	0.400003	0.000212	0.58941	0.869063
Pathway	tetrapyrrole biosyn. (PWY-5189)	Anterior nares	1	0.003983	0.159559	0.244888	0.115819	0.479734	0.830329	0.250363	0.003844	0.511916	0.00021	0.484029	0.85329
Pathway	sucrose degradation (PWY-5384)	Anterior nares	0.960159	0.001755	0.133182	0.260739	0.139502	0.466577	0.808226	0.250916	0.000268	0.517434	0.000205	0.482093	0.794057
Pathway	L-glutamate and L-glutamine biosyn. (PWY-5505)	Anterior nares	1	0.003391	0.149986	0.257628	0.216678	0.375708	0.788705	0.264348	0.107306	0.311359	0.233728	0.347607	0.819116
Pathway	GDP-mannose biosyn. (PWY-5659)	Anterior nares	1	0.006206	0.105055	0.264819	0.404171	0.225954	0.736322	0.251788	0.004064	0.402341	0.391384	0.202211	0.768925
Pathway	CDP-diacylglycerol biosyn. (PWY-5667)	Anterior nares	1	0.004013	0.108149	0.287688	0.291491	0.312672	0.697793	0.270864	0.000999	0.447709	0.264724	0.286568	0.717878
Pathway	UMP biosyn. (PWY-5686)	Anterior nares	1	0.005437	0.09143	0.098837	0.129983	0.67975	0.812397	0.202777	0.08788	0.000159	0.005628	0.906332	0.82991
Pathway	TCA cycle (PWY-5690)	Anterior nares	1	0.006093	0.12796	0.280075	0.228885	0.36308	0.752198	0.259511	0.002183	0.482805	0.172679	0.342332	0.772109
Pathway	urate biosyn./inosine 5'-phosphate degradation (PWY-5695)	Anterior nares	1	0.00585	0.087378	0.285345	0.190072	0.437204	0.653097	0.260728	7.6e-05	0.585585	0.00021	0.414129	0.50343
Pathway	superpathay of heme biosyn. from glutamate (PWY-5918)	Anterior nares	0.996016	0.003643	0.113719	0.413873	0.092108	0.3803	0.711025	0.214389	9.4e-05	0.635737	3.8e-05	0.364131	0.67885
Pathway	5-aminoimidazole ribonucleotide biosyn. (PWY-6121)	Anterior nares	1	0.006109	0.125065	0.344651	0.300672	0.229612	0.718445	0.279041	0.00414	0.502786	0.29513	0.197944	0.777263
Pathway	5-aminoimidazole ribonucleotide biosyn. (PWY-6122)	Anterior nares	1	0.005941	0.116467	0.349755	0.266112	0.267666	0.691673	0.280288	0.002491	0.56192	0.194204	0.241384	0.70146
Pathway	inosine-5'-phosphate biosyn. (PWY-6123)	Anterior nares	0.996016	0.004196	0.222688	0.294842	0.186591	0.295879	0.848768	0.273207	0.267657	0.244728	0.222912	0.264703	0.80511
Pathway	guanosine nucleotides de novo biosyn. (PWY-6125)	Anterior nares	1	0.006342	0.08648	0.130124	0.224225	0.559171	0.762468	0.241243	0.078048	5.7e-05	0.315353	0.606542	0.830217
Pathway	adenosine nucleotides de novo biosyn. (PWY-6126)	Anterior nares	1	0.006955	0.250505	0.200462	0.152495	0.396538	0.905461	0.266629	0.417384	3.7e-05	0.18687	0.395709	0.830007
Pathway	6-hydroxymethyl-dihydropterin diphosphate biosyn. (PWY-6147)	Anterior nares	0.996016	0.00394	0.129063	0.15443	0.11285	0.603657	0.851236	0.223696	0.040515	0.292932	0.000173	0.66638	0.866203
Pathway	S-adenosyl-L-methionine cycle (PWY-6151)	Anterior nares	0.996016	0.004835	0.086024	0.151946	0.253179	0.508851	0.71691	0.244183	0.000613	0.147628	0.328376	0.523384	0.765769
Pathway	chorismate biosyn. from 3-dehydroquinate (PWY-6163)	Anterior nares	0.992032	0.004514	0.076872	0.103718	0.364653	0.454758	0.757831	0.206667	0.000195	0.000143	0.56841	0.431251	0.831518
Pathway	sucrose degradation (PWY-621)	Anterior nares	0.996016	0.002861	0.242276	0.426623	0.069251	0.26185	0.95461	0.270049	0.179653	0.561972	0.000282	0.258093	0.889949
Pathway	5-aminoimidazole ribonucleotide biosyn. (PWY-6277)	Anterior nares	1	0.005941	0.116467	0.349755	0.266112	0.267666	0.691673	0.280288	0.002491	0.56192	0.194204	0.241384	0.70146
Pathway	L-tryptophan degradation X (PWY-6307)	Anterior nares	0.988048	0.002654	0.091818	0.233882	0.293707	0.380593	0.703313	0.271272	0.000988	0.356787	0.278911	0.363314	0.725756
Pathway	peptidoglycan biosyn. (PWY-6385)	Anterior nares	0.992032	0.005293	0.098591	0.387869	0.138402	0.375138	0.655879	0.237234	9.9e-05	0.629545	0.000184	0.370173	0.579773
Pathway	UDP-N-acetylmuramoyl-pentapeptide biosyn. (PWY-6386)	Anterior nares	0.996016	0.005235	0.164852	0.171768	0.093351	0.570028	0.885102	0.236981	0.233648	0.126726	0.000297	0.639329	0.82986
Pathway	UDP-N-acetylmuramoyl-pentapeptide biosyn. (PWY-6387)	Anterior nares	0.996016	0.005357	0.103039	0.305801	0.163179	0.427981	0.691432	0.256323	0.000108	0.577803	0.000213	0.421876	0.545474
Pathway	adenine and adenosine salvage (PWY-6609)	Anterior nares	1	0.004659	0.067763	0.254576	0.261641	0.416021	0.601034	0.280899	4.9e-05	0.590749	0.000519	0.408683	0.376915
Pathway	tetrahydrofolate biosyn. (PWY-6612)	Anterior nares	0.992032	0.003291	0.122181	0.130357	0.258032	0.48943	0.842001	0.238117	0.18822	4.4e-05	0.346873	0.464863	0.83001
Pathway	Fe(II) oxidation (PWY-6692)	Anterior nares	1	0.01322	0.237326	0.341079	0.083722	0.337874	0.942344	0.269935	0.174835	0.493872	0.000306	0.330986	0.900153
Pathway	starch degradation (PWY-6737)	Anterior nares	1	0.002765	0.144468	0.517431	0.059135	0.278966	0.917053	0.196009	0.019595	0.708659	5.2e-05	0.271695	0.954484
Pathway	thiamin salvage (PWY-6897)	Anterior nares	0.992032	0.003929	0.123068	0.112052	0.278519	0.486361	0.849022	0.242014	0.158484	4.4e-05	0.373749	0.467723	0.830012
Pathway	pyrimidine deoxyribonucleotide phosphorylation (PWY-7197)	Anterior nares	1	0.004866	0.077207	0.091939	0.139892	0.690962	0.766214	0.192723	0.000126	0.000109	0.005783	0.993981	0.829962
Pathway	pyrimidine deoxyribonucleosides salvage (PWY-7199)	Anterior nares	0.98008	0.003039	0.126466	0.279206	0.197317	0.397011	0.784173	0.260726	0.000843	0.489775	0.119086	0.390297	0.778363
Pathway	adenosine ribonucleotides de novo biosyn. (PWY-7219)	Anterior nares	1	0.007525	0.122471	0.137658	0.173903	0.565968	0.831549	0.240725	0.198334	6e-05	0.160327	0.641279	0.830191
Pathway	adenosine deoxyribonucleotides de novo biosyn. (PWY-7220)	Anterior nares	1	0.007731	0.106648	0.150727	0.120509	0.622115	0.772348	0.224695	0.001318	0.282774	0.000183	0.715726	0.756789
Pathway	guanosine ribonucleotides de novo biosyn. (PWY-7221)	Anterior nares	1	0.006923	0.075655	0.103072	0.218419	0.602854	0.759224	0.218298	0.000117	0.000136	0.327259	0.672488	0.829881
Pathway	guanosine deoxyribonucleotides de novo biosyn. (PWY-7222)	Anterior nares	1	0.007731	0.106648	0.150727	0.120509	0.622115	0.772348	0.224695	0.001318	0.282774	0.000183	0.715726	0.756789
Pathway	guanosine nucleotides de novo biosyn. (PWY-7228)	Anterior nares	1	0.006883	0.087389	0.120319	0.296041	0.496251	0.765559	0.232533	0.084989	4.5e-05	0.434489	0.480477	0.829936
Pathway	adenosine nucleotides de novo biosyn. (PWY-7229)	Anterior nares	1	0.007272	0.20639	0.264903	0.139784	0.388924	0.88279	0.267881	0.208701	0.322525	0.071324	0.39745	0.823294
Pathway	inosine-5'-phosphate biosyn. (PWY-7234)	Anterior nares	0.996016	0.00379	0.151446	0.129616	0.421929	0.297009	0.829874	0.226736	0.251491	2.4e-05	0.493984	0.254501	0.830006
Pathway	D-fructuronate degradation (PWY-7242)	Anterior nares	0.98008	0.002003	0.224089	0.444862	0.149971	0.181077	0.894216	0.269491	0.229372	0.465437	0.141667	0.163525	0.865979
Pathway	TCA cycle V (PWY-7254)	Anterior nares	0.996016	0.004239	0.118801	0.498007	0.082133	0.301059	0.765879	0.205759	0.000332	0.71166	7.6e-05	0.287933	0.751088
Pathway	aerobic respiration (PWY-7279)	Anterior nares	1	0.011463	0.18455	0.337921	0.117813	0.359715	0.860057	0.266684	0.021037	0.625103	0.000307	0.353553	0.903576
Pathway	thiamin formation from pyrithiamine and oxythiamine (PWY-7357)	Anterior nares	0.996016	0.00474	0.173642	0.192614	0.245938	0.387806	0.861437	0.252499	0.288216	0.032091	0.329637	0.350056	0.832702
Pathway	L-arginine biosyn. (PWY-7400)	Anterior nares	0.992032	0.005452	0.080576	0.218191	0.22965	0.471583	0.670828	0.271591	0.0001	0.5348	0.001752	0.463348	0.461024
Pathway	methylerythritol phosphate pathway (PWY-7560)	Anterior nares	0.996016	0.004058	0.108222	0.145849	0.331982	0.413947	0.802154	0.244566	0.148287	0.022835	0.460827	0.368051	0.831764
Pathway	purine deoxyribonucleosides degradation (PWY0-1297)	Anterior nares	1	0.003093	0.156203	0.416726	0.190146	0.236925	0.757177	0.266233	0.055578	0.609156	0.115036	0.22023	0.75028
Pathway	pyrimidine deoxyribonucleosides degradation (PWY0-1298)	Anterior nares	1	0.003701	0.149199	0.457587	0.127032	0.266183	0.707571	0.238065	0.0138	0.719994	0.003392	0.262813	0.661931
Pathway	CDP-diacylglycerol biosyn. (PWY0-1319)	Anterior nares	1	0.004013	0.107962	0.29642	0.276386	0.319232	0.70006	0.260252	0.001297	0.448204	0.263954	0.286546	0.718554
Pathway	heme biosyn. from uroporphyrinogen- (PWY0-1415)	Anterior nares	0.988048	0.00206	0.165498	0.405653	0.179891	0.248958	0.75001	0.268696	0.002004	0.675775	0.094883	0.227338	0.754173
Pathway	peptidoglycan maturation (PWY0-1586)	Anterior nares	1	0.007166	0.13544	0.427427	0.222416	0.214717	0.776257	0.262291	0.004122	0.632112	0.168694	0.195071	0.854095
Pathway	nitrate reduction (PWY490-3)	Anterior nares	0.960159	0.001828	0.213148	0.470492	0.061154	0.255206	0.974583	0.244927	0.168204	0.584772	0.0001	0.246923	0.932407
Pathway	phytol degradation (PWY66-389)	Anterior nares	1	0.01084	0.117462	0.466281	0.103073	0.313184	0.702252	0.208978	0.000316	0.702791	0.000126	0.296767	0.67748
Pathway	glycolysis (PWY66-400)	Anterior nares	0.996016	0.006079	0.138346	0.164232	0.288756	0.408666	0.801822	0.246508	0.232599	3.4e-05	0.404156	0.363211	0.830002
Pathway	D-galactose degradation (PWY66-422)	Anterior nares	0.996016	0.003982	0.108232	0.519613	0.141926	0.23023	0.739691	0.22012	0.00145	0.706387	0.066596	0.225567	0.74003
Pathway	NAD salvage pathway (PYRIDNUCSAL-PWY)	Anterior nares	0.992032	0.002041	0.127379	0.294176	0.288595	0.28985	0.769473	0.267841	0.002613	0.463524	0.268956	0.264907	0.800221
Pathway	flavin biosyn. (RIBOSYN2-PWY)	Anterior nares	0.996016	0.003734	0.118523	0.138593	0.146292	0.596592	0.830732	0.226575	0.082035	0.19073	0.016665	0.71057	0.835332
Pathway	L-serine and glycine biosyn. (SER-GLYSYN-PWY)	Anterior nares	1	0.005135	0.066872	0.101952	0.131751	0.699425	0.704598	0.191732	0.000106	8.8e-05	0.003232	0.996573	0.829835
Pathway	sulfate reduction (SO4ASSIM-PWY)	Anterior nares	1	0.003075	0.131458	0.535201	0.122406	0.210935	0.766782	0.224075	0.002557	0.768764	0.022834	0.205846	0.746895
Pathway	TCA cycle (TCA)	Anterior nares	1	0.006043	0.19001	0.254052	0.093555	0.462383	0.899959	0.255315	0.128035	0.401522	0.000269	0.470174	0.876039
Pathway	L-threonine biosyn. (THRESYN-PWY)	Anterior nares	1	0.005486	0.145908	0.115086	0.207191	0.531816	0.873494	0.232815	0.223105	5.1e-05	0.235538	0.541307	0.830023
Pathway	UDP-N-acetyl-D-glucosamine biosyn. (UDPNACETYLGALSYN-PWY)	Anterior nares	0.976096	0.002463	0.193367	0.151515	0.216725	0.438393	0.84997	0.247949	0.31354	3.9e-05	0.266995	0.419425	0.830013
Pathway	UDP-N-acetyl-D-glucosamine biosyn. (UDPNAGSYN-PWY)	Anterior nares	1	0.006309	0.098728	0.148076	0.307044	0.446152	0.780042	0.248025	0.110355	3.9e-05	0.476895	0.412711	0.830003
Pathway	L-valine biosyn. (VALSYN-PWY)	Anterior nares	1	0.005898	0.124445	0.245567	0.186576	0.443411	0.785166	0.259869	0.001194	0.495874	0.062337	0.440595	0.779761
Species	Actinomyces graevenitzii	Buccal mucosa	0.814714	0.003006	0.186596	0.100499	0.618865	0.094041	0.875915	0.152187	0.26761	8e-06	0.643436	0.088945	0.829999
Species	Actinomyces odontolyticus	Buccal mucosa	0.891008	0.002882	0.171345	0.100941	0.588664	0.13905	0.881607	0.136345	0.258932	1.2e-05	0.608771	0.132285	0.830005
Species	Actinomyces oris	Buccal mucosa	0.967302	0.010123	0.083663	0.695105	0.108488	0.112744	0.683511	0.153238	0.002372	0.77957	0.113086	0.104972	0.770778
Species	Actinomyces viscosus	Buccal mucosa	0.983651	0.00674	0.31545	0.192794	0.428437	0.063319	0.950442	0.199806	0.393394	0.101364	0.445926	0.059316	0.854441
Species	Corynebacterium matruchotii	Buccal mucosa	0.852861	0.006769	0.114712	0.622569	0.073646	0.189073	0.76503	0.164863	0.004089	0.786673	0.023941	0.185297	0.804383
Species	Rothia aeria	Buccal mucosa	0.885559	0.00577	0.274294	0.31873	0.287135	0.119841	0.761802	0.242458	0.293845	0.278116	0.315706	0.112334	0.75754
Species	Rothia dentocariosa	Buccal mucosa	0.99455	0.035603	0.521117	0.090272	0.339746	0.048864	0.897037	0.131557	0.581661	0.007146	0.364027	0.047166	0.822321
Species	Rothia mucilaginosa	Buccal mucosa	0.99455	0.062076	0.218071	0.478696	0.233938	0.069295	0.930847	0.22792	0.276637	0.417539	0.240704	0.065119	0.856339
Species	Porphyromonas sp oral taxon 279	Buccal mucosa	0.743869	0.023415	0.283645	0.057626	0.566703	0.092026	0.887671	0.104502	0.336688	8e-06	0.574857	0.088446	0.830008
Species	Prevotella melaninogenica	Buccal mucosa	0.953678	0.007784	0.182347	0.09318	0.62096	0.103513	0.848582	0.137553	0.255828	9e-06	0.647079	0.097084	0.829998
Species	Prevotella nanceiensis	Buccal mucosa	0.847411	0.004208	0.202458	0.210262	0.497572	0.089707	0.885171	0.197402	0.252812	0.150794	0.511728	0.084666	0.830371
Species	Capnocytophaga gingivalis	Buccal mucosa	0.771117	0.003005	0.258453	0.130331	0.487698	0.123517	0.910663	0.156913	0.356771	1.1e-05	0.523591	0.119628	0.830001
Species	Gemella haemolysans	Buccal mucosa	0.991826	0.075809	0.10902	0.067138	0.731835	0.092007	0.875443	0.11179	0.186575	8e-06	0.725682	0.087735	0.830005
Species	Gemella sanguinis	Buccal mucosa	0.86376	0.002251	0.188239	0.158816	0.269655	0.38329	0.878317	0.223504	0.302698	3.2e-05	0.354292	0.342978	0.830009
Species	Granulicatella adiacens	Buccal mucosa	0.934605	0.003092	0.263761	0.080118	0.411776	0.244345	0.908028	0.141961	0.33597	2.2e-05	0.43339	0.230618	0.830021
Species	Granulicatella elegans	Buccal mucosa	0.779292	0.014334	0.48242	0.083579	0.41123	0.02277	0.888407	0.145562	0.547895	2e-06	0.430145	0.021958	0.830014
Species	Streptococcus australis	Buccal mucosa	0.86921	0.005167	0.225753	0.122797	0.461505	0.189945	0.893484	0.174159	0.325174	1.7e-05	0.495694	0.179115	0.830006
Species	Streptococcus gordonii	Buccal mucosa	0.86376	0.002907	0.324301	0.189754	0.340752	0.145193	0.938943	0.202894	0.412874	0.072951	0.380379	0.133796	0.840777
Species	Streptococcus infantis	Buccal mucosa	0.948229	0.009726	0.091302	0.150038	0.535984	0.222676	0.79847	0.176737	0.125191	0.08376	0.578475	0.212574	0.830177
Species	Streptococcus mitis oralis pneumoniae	Buccal mucosa	1	0.099539	0.246166	0.11339	0.084911	0.555532	0.948468	0.197215	0.34782	9.6e-05	8.4e-05	0.652	0.829976
Species	Streptococcus parasanguinis	Buccal mucosa	0.940054	0.009903	0.358081	0.144689	0.38485	0.112381	0.859489	0.182468	0.457223	1e-05	0.436363	0.106405	0.830004
Species	Streptococcus salivarius	Buccal mucosa	0.953678	0.010258	0.213561	0.121542	0.582498	0.082399	0.840526	0.160471	0.304859	7e-06	0.617645	0.07749	0.829998
Species	Streptococcus sanguinis	Buccal mucosa	0.99455	0.026505	0.146429	0.329779	0.432015	0.091777	0.823089	0.219505	0.113589	0.378497	0.421438	0.086476	0.843915
Species	Streptococcus vestibularis	Buccal mucosa	0.615804	0.013345	0.187278	0.46519	0.280684	0.066848	0.920385	0.229028	0.198631	0.457303	0.281715	0.06235	0.903625
Species	Veillonella atypica	Buccal mucosa	0.844687	0.00276	0.288796	0.167171	0.312004	0.232029	0.789295	0.216405	0.390869	1.9e-05	0.401293	0.207818	0.83
Species	Veillonella dispar	Buccal mucosa	0.888283	0.002064	0.170982	0.196324	0.277454	0.355241	0.889507	0.227385	0.225474	0.126241	0.323058	0.325227	0.848455
Species	Veillonella parvula	Buccal mucosa	0.99455	0.021279	0.204824	0.142685	0.513396	0.139095	0.913136	0.164432	0.312918	1.2e-05	0.555661	0.131409	0.830001
Species	Veillonella sp oral taxon 780	Buccal mucosa	0.237057	0.009253	0.08353	0.70163	0.178786	0.036054	0.569448	0.167748	0.00152	0.752056	0.212859	0.033564	0.678389
Species	Fusobacterium nucleatum	Buccal mucosa	0.950954	0.004526	0.12164	0.423551	0.293038	0.16177	0.796937	0.217785	0.047585	0.493513	0.307042	0.15186	0.915668
Species	Fusobacterium periodonticum	Buccal mucosa	0.904632	0.005992	0.302581	0.237518	0.181835	0.278066	0.843966	0.242471	0.399682	0.085975	0.259755	0.254589	0.814706
Species	Lautropia mirabilis	Buccal mucosa	0.874659	0.009662	0.173832	0.299751	0.405682	0.120735	0.710182	0.244808	0.236924	0.161937	0.487602	0.113537	0.758806
Species	Neisseria flavescens	Buccal mucosa	0.811989	0.007906	0.145507	0.214768	0.530424	0.109302	0.859296	0.194955	0.144158	0.229507	0.524162	0.102174	0.857171
Species	Neisseria sicca	Buccal mucosa	0.820163	0.005667	0.109763	0.64006	0.194537	0.05564	0.682497	0.199617	0.053912	0.674547	0.219055	0.052486	0.762132
Species	Neisseria subflava	Buccal mucosa	0.822888	0.002867	0.092862	0.226939	0.539767	0.140432	0.780329	0.210634	0.002873	0.379094	0.483165	0.134868	0.827652
Species	Campylobacter concisus	Buccal mucosa	0.798365	0.00154	0.190616	0.214226	0.404698	0.19046	0.813732	0.229592	0.316718	1.7e-05	0.50699	0.176276	0.829998
Species	Haemophilus haemolyticus	Buccal mucosa	0.975477	0.013024	0.174391	0.426432	0.332007	0.067171	0.775623	0.247648	0.145195	0.447365	0.344239	0.063201	0.82374
Species	Haemophilus parainfluenzae	Buccal mucosa	1	0.201334	0.278618	0.188418	0.494062	0.038902	0.880964	0.196809	0.345638	0.102599	0.514944	0.036818	0.817264
Species	Streptococcus phage EJ 1	Buccal mucosa	0.452316	0.051019	0.16589	0.358998	0.421773	0.053338	0.759359	0.248994	0.175454	0.325014	0.44911	0.050422	0.790762
Pathway	N10-formyl-tetrahydrofolate biosyn. (1CMET2-PWY)	Buccal mucosa	1	0.004776	0.109395	0.249391	0.39627	0.244943	0.811199	0.212383	0.02549	0.372026	0.378235	0.224249	0.875618
Pathway	homolactic fermentation (ANAEROFRUCAT-PWY)	Buccal mucosa	1	0.005199	0.102376	0.150064	0.667543	0.080016	0.806572	0.174757	0.19056	7e-06	0.733748	0.075685	0.830009
Pathway	glycolysis (ANAGLYCOLYSIS-PWY)	Buccal mucosa	1	0.006848	0.147675	0.094338	0.683185	0.074802	0.900984	0.125599	0.234211	7e-06	0.695137	0.070645	0.830001
Pathway	L-ornithine de novo biosyn. (ARGININE-SYN4-PWY)	Buccal mucosa	1	0.003451	0.303582	0.081566	0.453321	0.16153	0.87217	0.133637	0.367622	1.4e-05	0.481777	0.150586	0.830007
Pathway	L-arginine biosyn. (ARGSYN-PWY)	Buccal mucosa	1	0.002133	0.162338	0.133411	0.627625	0.076626	0.812773	0.178386	0.246767	7e-06	0.679959	0.073267	0.829999
Pathway	L-arginine biosyn. (ARGSYNBSUB-PWY)	Buccal mucosa	1	0.002367	0.130402	0.149891	0.652591	0.067116	0.791009	0.192775	0.213553	6e-06	0.723047	0.063395	0.829997
Pathway	chorismate biosyn. (ARO-PWY)	Buccal mucosa	1	0.004541	0.152067	0.232049	0.290072	0.325812	0.767542	0.233588	0.155172	0.21062	0.332675	0.301532	0.814398
Pathway	L-aspartate and L-asparagine biosyn. (ASPASN-PWY)	Buccal mucosa	1	0.005631	0.172876	0.167297	0.360716	0.299111	0.85226	0.197048	0.285734	2.6e-05	0.435631	0.278608	0.830001
Pathway	biotin biosyn. (BIOTIN-BIOSYNTHESIS-PWY)	Buccal mucosa	1	0.0017	0.368233	0.186699	0.390215	0.054853	0.930608	0.198532	0.415424	0.143363	0.389105	0.052108	0.850225
Pathway	branched amino acid biosyn. (BRANCHED-CHAIN-AA-SYN-PWY)	Buccal mucosa	1	0.00597	0.151375	0.199874	0.449141	0.19961	0.825005	0.21364	0.240658	0.04727	0.52737	0.184702	0.829828
Pathway	Calvin-Benson-Bassham cycle (CALVIN-PWY)	Buccal mucosa	1	0.006174	0.184396	0.263696	0.478984	0.072925	0.909168	0.200923	0.172091	0.302143	0.457219	0.068546	0.885007
Pathway	coenzyme A biosyn. (COA-PWY-1)	Buccal mucosa	1	0.00573	0.182995	0.088712	0.587613	0.14068	0.868915	0.129124	0.25521	1.2e-05	0.613428	0.13135	0.830004
Pathway	coenzyme A biosyn. (COA-PWY)	Buccal mucosa	1	0.005158	0.185671	0.104809	0.504371	0.205149	0.894046	0.150227	0.26572	1.8e-05	0.544799	0.189463	0.830005
Pathway	adenosylcobalamin salvage from cobinamide (COBALSYN-PWY)	Buccal mucosa	0.994536	0.000378	0.265281	0.081734	0.489172	0.163812	0.855434	0.141089	0.328178	1.5e-05	0.516471	0.155336	0.830007
Pathway	aromatic amino acid biosyn. (COMPLETE-ARO-PWY)	Buccal mucosa	1	0.00494	0.155236	0.213811	0.339407	0.291546	0.796084	0.227694	0.185776	0.161102	0.382357	0.270765	0.817478
Pathway	L-lysine biosyn. (DAPLYSINESYN-PWY)	Buccal mucosa	1	0.002912	0.181049	0.180333	0.563571	0.075048	0.899953	0.172193	0.249376	0.092385	0.586979	0.07126	0.837275
Pathway	nitrate reduction (DENITRIFICATION-PWY)	Buccal mucosa	1	0.000663	0.206074	0.148474	0.515111	0.130341	0.867723	0.179586	0.301113	1.2e-05	0.575067	0.123809	0.829999
Pathway	purine nucleotides de novo biosyn. (DENOVOPURINE2-PWY)	Buccal mucosa	1	0.006367	0.206191	0.134789	0.612259	0.04676	0.889868	0.154776	0.304915	0.002392	0.648066	0.044627	0.831649
Pathway	dTDP-L-rhamnose biosyn. (DTDPRHAMSYN-PWY)	Buccal mucosa	1	0.002849	0.40083	0.06571	0.473117	0.060344	0.851173	0.113454	0.453039	5e-06	0.490295	0.056661	0.830017
Pathway	fatty acid beta-oxidation (FAO-PWY)	Buccal mucosa	1	0.000556	0.214529	0.154612	0.478159	0.1527	0.8357	0.181037	0.317566	1.4e-05	0.536418	0.146003	0.829997
Pathway	fatty acid elongation -- saturated (FASYN-ELONG-PWY)	Buccal mucosa	1	0.005901	0.237894	0.272811	0.12566	0.363635	0.978885	0.249298	0.290287	0.219743	0.137966	0.352005	0.87169
Pathway	fatty acid biosyn. initiation (FASYN-INITIAL-PWY)	Buccal mucosa	1	0.004909	0.162655	0.193759	0.177624	0.465962	0.863001	0.237181	0.217212	0.10686	0.230461	0.445466	0.831543
Pathway	mixed acid fermentation (FERMENTATION-PWY)	Buccal mucosa	1	0.002919	0.084738	0.19994	0.636461	0.078862	0.794389	0.172576	0.001618	0.344855	0.578925	0.074601	0.860643
Pathway	tetrahydrofolate biosyn. and salvage (FOLSYN-PWY)	Buccal mucosa	1	0.0045	0.257709	0.092596	0.51823	0.131466	0.894212	0.135112	0.328678	1.2e-05	0.546478	0.124832	0.830009
Pathway	N-acetylglucosamine, N-acetylmannosamine and N-acetylneuraminate degradation (GLCMANNANAUT-PWY)	Buccal mucosa	1	0.00445	0.29086	0.105956	0.52241	0.080775	0.857116	0.149105	0.376168	7e-06	0.54664	0.077185	0.830003
Pathway	gluconeogenesis (GLUCONEO-PWY)	Buccal mucosa	1	0.004926	0.23972	0.197387	0.420725	0.142168	0.918825	0.197605	0.325782	0.081447	0.461447	0.131325	0.835968
Pathway	glucose and glucose-1-phosphate degradation (GLUCOSE1PMETAB-PWY)	Buccal mucosa	1	0.005229	0.32326	0.111498	0.49405	0.071192	0.91629	0.155009	0.40974	6e-06	0.523611	0.066642	0.830009
Pathway	GABA shunt (GLUDEG-I-PWY)	Buccal mucosa	0.997268	0.000365	0.175072	0.235798	0.274299	0.31483	0.809987	0.240196	0.23808	0.11755	0.355899	0.288471	0.819257
Pathway	L-ornithine biosyn. (GLUTORN-PWY)	Buccal mucosa	1	0.000844	0.199916	0.144718	0.556578	0.098788	0.83987	0.172166	0.29537	9e-06	0.610272	0.094349	0.829996
Pathway	glycogen biosyn. (GLYCOGENSYNTH-PWY)	Buccal mucosa	1	0.005078	0.130966	0.09149	0.533638	0.243906	0.892999	0.131374	0.204652	2.2e-05	0.563255	0.232071	0.830011
Pathway	glycolysis (GLYCOLYSIS)	Buccal mucosa	1	0.005681	0.121752	0.10079	0.662802	0.114657	0.85337	0.138478	0.201421	1e-05	0.689364	0.109205	0.830002
Pathway	glycerol degradation to 1,3-propanediol (GOLPDLCAT-PWY)	Buccal mucosa	1	0.000881	0.204056	0.174638	0.570178	0.051128	0.831268	0.199017	0.304153	0.002577	0.645291	0.047979	0.832308
Pathway	heme biosyn. (HEME-BIOSYNTHESIS-II)	Buccal mucosa	1	0.003188	0.115155	0.555421	0.268799	0.060625	0.722306	0.217867	0.048042	0.618296	0.276543	0.057118	0.807518
Pathway	heme biosyn. (HEMESYN2-PWY)	Buccal mucosa	1	0.003396	0.120142	0.568021	0.269238	0.042599	0.733773	0.214721	0.073108	0.607766	0.279468	0.039658	0.79963
Pathway	L-histidine degradation (HISDEG-PWY)	Buccal mucosa	0.997268	0.000296	0.192044	0.105197	0.562802	0.139957	0.872446	0.142047	0.274935	1.2e-05	0.593369	0.131684	0.83
Pathway	L-histidine biosyn. (HISTSYN-PWY)	Buccal mucosa	1	0.001156	0.142774	0.16777	0.612704	0.076752	0.789462	0.187493	0.242332	7e-06	0.684769	0.072892	0.829997
Pathway	L-methionine biosyn. (HOMOSER-METSYN-PWY)	Buccal mucosa	1	0.006929	0.143758	0.119139	0.598082	0.139021	0.846874	0.147447	0.229498	1.2e-05	0.638945	0.131544	0.83
Pathway	L-methionine biosyn. (HSERMETANA-PWY)	Buccal mucosa	1	0.006002	0.29137	0.230454	0.279734	0.198442	0.911382	0.228769	0.384383	0.096976	0.335189	0.183451	0.825007
Pathway	L-isoleucine biosyn. (ILEUSYN-PWY)	Buccal mucosa	1	0.006655	0.162512	0.17731	0.241531	0.418647	0.817422	0.229135	0.25748	3.6e-05	0.35608	0.386404	0.829998
Pathway	(Kdo)2-lipid A biosyn. (KDO-NAGLIPASYN-PWY)	Buccal mucosa	1	0.000694	0.376322	0.106415	0.499527	0.017735	0.867328	0.151356	0.458162	2e-06	0.525087	0.01675	0.830007
Pathway	ketogluconate metabolism (KETOGLUCONMET-PWY)	Buccal mucosa	0.997268	0.001435	0.063196	0.153498	0.619999	0.163307	0.77248	0.163027	0.003131	0.253373	0.58738	0.156116	0.80943
Pathway	lactose and galactose degradation (LACTOSECAT-PWY)	Buccal mucosa	1	0.005014	0.232302	0.114053	0.59479	0.058855	0.900694	0.146306	0.323774	5e-06	0.620197	0.056024	0.83
Pathway	S-adenosyl-L-methionine biosyn. (MET-SAM-PWY)	Buccal mucosa	1	0.005752	0.177076	0.108506	0.590812	0.123606	0.88161	0.161757	0.261799	1.1e-05	0.621389	0.116801	0.830002
Pathway	L-homoserine and L-methionine biosyn. (METSYN-PWY)	Buccal mucosa	1	0.006187	0.219762	0.092697	0.579452	0.108089	0.847753	0.145913	0.296272	1e-05	0.600321	0.103398	0.830001
Pathway	NAD salvage pathway (NAD-BIOSYNTHESIS-II)	Buccal mucosa	1	0.003475	0.098707	0.493837	0.359418	0.048038	0.660463	0.234807	0.001086	0.59326	0.36051	0.045143	0.735709
Pathway	lipid IVA biosyn. (NAGLIPASYN-PWY)	Buccal mucosa	1	0.000949	0.328308	0.164492	0.432044	0.075156	0.887196	0.182718	0.397209	0.083198	0.448868	0.070725	0.82736
Pathway	methylerythritol phosphate pathway (NONMEVIPP-PWY)	Buccal mucosa	1	0.002364	0.269055	0.157672	0.481863	0.091411	0.957103	0.174209	0.353771	0.048831	0.511604	0.085794	0.834311
Pathway	pentose phosphate pathway (NONOXIPENT-PWY)	Buccal mucosa	1	0.005701	0.193707	0.174247	0.451361	0.180685	0.894886	0.184015	0.282399	0.045227	0.505614	0.166759	0.834002
Pathway	O-antigen building blocks biosyn. (OANTIGEN-PWY)	Buccal mucosa	1	0.003515	0.349682	0.067277	0.550471	0.032569	0.896839	0.119906	0.407902	3e-06	0.561503	0.030592	0.830017
Pathway	pyruvate fermentation to propanoate (P108-PWY)	Buccal mucosa	1	0.000848	0.160298	0.059289	0.736938	0.043475	0.875123	0.110538	0.232257	4e-06	0.724736	0.043003	0.829992
Pathway	(R,R)-butanediol biosyn. (P125-PWY)	Buccal mucosa	1	0.002681	0.230374	0.123628	0.541991	0.104007	0.882158	0.150623	0.324446	0.002035	0.575812	0.097706	0.830442
Pathway	purine nucleobases degradation (P164-PWY)	Buccal mucosa	1	0.000927	0.236488	0.153184	0.544258	0.066069	0.840336	0.171168	0.333007	6e-06	0.604727	0.06226	0.829995
Pathway	formaldehyde assimilation (P185-PWY)	Buccal mucosa	1	0.004388	0.233594	0.151088	0.429676	0.185642	0.88112	0.178933	0.33571	1.6e-05	0.495289	0.168985	0.83
Pathway	N-acetylneuraminate degradation (P441-PWY)	Buccal mucosa	1	0.004994	0.296091	0.113358	0.468299	0.122252	0.893476	0.155093	0.380473	1.1e-05	0.504581	0.114935	0.830004
Pathway	hexitol fermentation to lactate, formate, ethanol and acetate (P461-PWY)	Buccal mucosa	1	0.000999	0.429065	0.105743	0.420247	0.044946	0.892782	0.153687	0.504767	4e-06	0.452771	0.042458	0.830003
Pathway	phosphopantothenate biosyn. (PANTO-PWY)	Buccal mucosa	1	0.001194	0.361731	0.082086	0.425268	0.130914	0.896721	0.134167	0.424082	1.2e-05	0.452029	0.123878	0.830007
Pathway	pentose phosphate pathway (PENTOSE-P-PWY)	Buccal mucosa	1	0.003833	0.293206	0.280097	0.327965	0.098732	0.846695	0.23629	0.348032	0.208907	0.351127	0.091934	0.794729
Pathway	peptidoglycan biosyn. (PEPTIDOGLYCANSYN-PWY)	Buccal mucosa	1	0.006437	0.191258	0.090446	0.588131	0.130165	0.863175	0.132355	0.265605	1.2e-05	0.611443	0.12294	0.830004
Pathway	phospholipid biosyn. (PHOSLIPSYN-PWY)	Buccal mucosa	1	0.003279	0.19111	0.213605	0.487587	0.107698	0.948896	0.182534	0.215395	0.203775	0.480295	0.100535	0.892529
Pathway	polyisoprenoid biosyn. (POLYISOPRENSYN-PWY)	Buccal mucosa	1	0.004473	0.151246	0.214126	0.214974	0.419654	0.761848	0.234807	0.185733	0.150773	0.267883	0.395611	0.766834
Pathway	ppGpp biosyn. (PPGPPMET-PWY)	Buccal mucosa	1	0.002704	0.284597	0.215779	0.439649	0.059975	0.892256	0.204297	0.348732	0.132709	0.462535	0.056024	0.81778
Pathway	glycolysis (PWY-1042)	Buccal mucosa	1	0.005421	0.155035	0.191196	0.205661	0.448108	0.891729	0.227934	0.171965	0.173201	0.231908	0.422925	0.879269
Pathway	CMP-3-deoxy-D-manno-octulosonate biosyn. (PWY-1269)	Buccal mucosa	1	0.001858	0.286381	0.205756	0.488101	0.019763	0.94974	0.196726	0.302227	0.207904	0.471096	0.018773	0.880295
Pathway	formaldehyde assimilation (PWY-1861)	Buccal mucosa	1	0.002049	0.203749	0.275707	0.477631	0.042913	0.904302	0.206464	0.206891	0.302029	0.449995	0.041085	0.84429
Pathway	L-lysine biosyn. (PWY-2941)	Buccal mucosa	1	0.002843	0.087899	0.126585	0.428559	0.356957	0.812342	0.190026	0.108257	0.059016	0.500766	0.331961	0.833483
Pathway	L-lysine biosyn. (PWY-2942)	Buccal mucosa	1	0.004268	0.089599	0.080773	0.480087	0.34954	0.822298	0.141129	0.132214	3.1e-05	0.54116	0.326595	0.83002
Pathway	L-isoleucine biosyn. (PWY-3001)	Buccal mucosa	1	0.006841	0.127179	0.071472	0.718041	0.083308	0.86174	0.117826	0.197546	7e-06	0.722703	0.079743	0.830005
Pathway	aerobic respiration (PWY-3781)	Buccal mucosa	1	0.002642	0.174024	0.152491	0.511771	0.161714	0.86828	0.174453	0.286599	1.4e-05	0.563403	0.149984	0.83
Pathway	folate transformations (PWY-3841)	Buccal mucosa	1	0.005633	0.143756	0.251484	0.483205	0.121554	0.876684	0.19838	0.124848	0.302209	0.459594	0.11335	0.862586
Pathway	gamma-glutamyl cycle (PWY-4041)	Buccal mucosa	1	0.003234	0.22232	0.321024	0.331117	0.125539	0.879502	0.236526	0.247751	0.297001	0.340183	0.115065	0.819899
Pathway	urea cycle (PWY-4984)	Buccal mucosa	1	0.001283	0.199814	0.159993	0.594823	0.04537	0.928621	0.166867	0.313795	0.002311	0.641264	0.042629	0.831142
Pathway	L-histidine degradation (PWY-5030)	Buccal mucosa	0.997268	0.000406	0.187145	0.104208	0.564504	0.144143	0.885018	0.143015	0.273185	1.3e-05	0.59098	0.135823	0.830002
Pathway	NAD/NADH phosphorylation and dephosphorylation (PWY-5083)	Buccal mucosa	1	0.004497	0.367592	0.067377	0.430884	0.134147	0.89752	0.121819	0.427901	1.2e-05	0.446302	0.125785	0.830012
Pathway	L-lysine biosyn. (PWY-5097)	Buccal mucosa	1	0.002886	0.238806	0.21864	0.428557	0.113997	0.93083	0.199474	0.281243	0.176931	0.435193	0.106633	0.857262
Pathway	pyruvate fermentation to acetate and lactate (PWY-5100)	Buccal mucosa	1	0.00463	0.089017	0.190781	0.478437	0.241766	0.745466	0.206055	0.047085	0.234271	0.491715	0.226929	0.81045
Pathway	L-isoleucine biosyn. (PWY-5101)	Buccal mucosa	1	0.002794	0.32883	0.078355	0.524668	0.068147	0.886228	0.126575	0.392943	6e-06	0.542949	0.064102	0.830008
Pathway	L-isoleucine biosyn. (PWY-5103)	Buccal mucosa	1	0.005853	0.135935	0.216468	0.455406	0.192192	0.821823	0.203442	0.129	0.23056	0.461179	0.17926	0.844395
Pathway	L-isoleucine biosyn. (PWY-5104)	Buccal mucosa	1	0.001465	0.171734	0.199927	0.435707	0.192631	0.766341	0.221325	0.277285	1.7e-05	0.544635	0.178064	0.829993
Pathway	geranylgeranyl diphosphate biosyn. (PWY-5121)	Buccal mucosa	1	0.002687	0.251201	0.180378	0.47766	0.090761	0.94365	0.181965	0.299404	0.136617	0.479612	0.084367	0.850899
Pathway	fatty acid beta-oxidation (PWY-5136)	Buccal mucosa	1	0.000626	0.11011	0.155645	0.572684	0.16156	0.800473	0.162761	0.113573	0.152461	0.580492	0.153474	0.825841
Pathway	L-arginine biosyn. (PWY-5154)	Buccal mucosa	1	0.001023	0.35331	0.101022	0.463977	0.081692	0.862377	0.146517	0.426626	7e-06	0.496795	0.076572	0.830006
Pathway	acetyl-CoA biosyn. (PWY-5173)	Buccal mucosa	1	0.004563	0.146941	0.20701	0.413809	0.23224	0.799991	0.212672	0.196721	0.115186	0.470422	0.217671	0.809766
Pathway	tetrapyrrole biosyn. (PWY-5188)	Buccal mucosa	1	0.001985	0.279927	0.100375	0.57265	0.047048	0.904801	0.142838	0.364718	4e-06	0.590996	0.044282	0.830006
Pathway	tetrapyrrole biosyn. (PWY-5189)	Buccal mucosa	1	0.001485	0.268498	0.091671	0.569137	0.070694	0.894616	0.133102	0.341998	6e-06	0.591213	0.066783	0.830003
Pathway	peptidoglycan biosyn. (PWY-5265)	Buccal mucosa	1	0.004172	0.2201	0.249908	0.442409	0.087584	0.891111	0.214186	0.244227	0.232926	0.440975	0.081872	0.858357
Pathway	L-methionine biosyn. (PWY-5345)	Buccal mucosa	1	0.00228	0.192584	0.180597	0.543685	0.083134	0.884378	0.183857	0.265413	0.078188	0.578557	0.077843	0.827651
Pathway	L-methionine biosyn. (PWY-5347)	Buccal mucosa	1	0.006875	0.2104	0.085366	0.596308	0.107926	0.874637	0.139411	0.285268	1e-05	0.612165	0.102558	0.829995
Pathway	sucrose degradation (PWY-5384)	Buccal mucosa	1	0.001114	0.163018	0.312832	0.446591	0.077559	0.835017	0.233511	0.136353	0.354152	0.437094	0.072401	0.831213
Pathway	glycolysis (PWY-5484)	Buccal mucosa	1	0.005434	0.141086	0.130961	0.606559	0.121394	0.868418	0.16182	0.231005	1.1e-05	0.654683	0.114302	0.83
Pathway	L-glutamate and L-glutamine biosyn. (PWY-5505)	Buccal mucosa	1	0.000412	0.091397	0.141984	0.543699	0.22292	0.735821	0.210997	0.15547	2e-05	0.632078	0.212432	0.829998
Pathway	GDP-mannose biosyn. (PWY-5659)	Buccal mucosa	1	0.00429	0.336923	0.10003	0.225093	0.337954	0.907387	0.176125	0.412004	2.9e-05	0.277863	0.310103	0.830019
Pathway	CDP-diacylglycerol biosyn. (PWY-5667)	Buccal mucosa	1	0.005035	0.072034	0.462982	0.231318	0.233666	0.584492	0.21003	0.000881	0.535413	0.244025	0.219681	0.63308
Pathway	acetyl-CoA fermentation to butanoate (PWY-5676)	Buccal mucosa	1	0.00045	0.204017	0.067143	0.684143	0.044697	0.884608	0.109538	0.268335	4e-06	0.687342	0.044319	0.829994
Pathway	UMP biosyn. (PWY-5686)	Buccal mucosa	1	0.004654	0.251425	0.167604	0.498932	0.082038	0.905595	0.174665	0.35129	0.033599	0.537424	0.077688	0.829302
Pathway	TCA cycle (PWY-5690)	Buccal mucosa	1	0.001312	0.142697	0.160467	0.630024	0.066813	0.804434	0.199006	0.235498	6e-06	0.701279	0.063217	0.829997
Pathway	urate biosyn./inosine 5'-phosphate degradation (PWY-5695)	Buccal mucosa	1	0.007042	0.21865	0.208751	0.407773	0.164826	0.886007	0.199663	0.278889	0.127289	0.441678	0.152144	0.833516
Pathway	Rubisco shunt (PWY-5723)	Buccal mucosa	1	0.002706	0.134924	0.335229	0.423831	0.106016	0.871528	0.200868	0.065367	0.443849	0.392202	0.098582	0.886147
Pathway	1,4-dihydroxy-2-naphthoate biosyn. (PWY-5791)	Buccal mucosa	1	0.001123	0.321324	0.201962	0.442148	0.034565	0.900366	0.202138	0.356597	0.173075	0.437563	0.032764	0.840539
Pathway	1,4-dihydroxy-2-naphthoate biosyn. (PWY-5837)	Buccal mucosa	1	0.001123	0.321324	0.201962	0.442148	0.034565	0.900366	0.202138	0.356597	0.173075	0.437563	0.032764	0.840539
Pathway	menaquinol-8 biosyn. (PWY-5838)	Buccal mucosa	1	0.00114	0.342649	0.131055	0.436736	0.08956	0.909032	0.169452	0.43662	8e-06	0.478288	0.085084	0.830008
Pathway	menaquinol-7 biosyn. (PWY-5840)	Buccal mucosa	1	0.00113	0.348219	0.127967	0.43578	0.088034	0.896237	0.163189	0.439376	8e-06	0.477702	0.082914	0.830007
Pathway	demethylmenaquinol-8 biosyn. (PWY-5861)	Buccal mucosa	1	0.001365	0.334132	0.223185	0.379646	0.063037	0.926597	0.206691	0.347319	0.229091	0.363937	0.059652	0.856731
Pathway	geranylgeranyldiphosphate biosyn. (PWY-5910)	Buccal mucosa	1	0.002587	0.301189	0.085881	0.54772	0.06521	0.914555	0.133895	0.373357	6e-06	0.564854	0.061783	0.830006
Pathway	TCA cycle (PWY-5913)	Buccal mucosa	1	0.007174	0.275412	0.113785	0.414403	0.1964	0.886217	0.158835	0.360221	1.7e-05	0.456678	0.183083	0.830005
Pathway	superpathay of heme biosyn. from glutamate (PWY-5918)	Buccal mucosa	1	0.002086	0.302587	0.112759	0.536715	0.04794	0.904432	0.154214	0.389576	4e-06	0.565195	0.045225	0.830008
Pathway	heme biosyn. from glycine (PWY-5920)	Buccal mucosa	1	0.0016	0.310572	0.109462	0.519109	0.060857	0.923034	0.148439	0.393963	5e-06	0.548565	0.057466	0.830006
Pathway	cis-vaccenate biosyn. (PWY-5973)	Buccal mucosa	1	0.004991	0.321112	0.219812	0.126021	0.333055	0.989338	0.24187	0.389629	0.14834	0.138392	0.323639	0.867999
Pathway	stearate biosyn. (PWY-5989)	Buccal mucosa	1	0.004737	0.192909	0.153304	0.516317	0.13747	0.898789	0.16417	0.289298	0.020555	0.560158	0.12999	0.833023
Pathway	5-aminoimidazole ribonucleotide biosyn. (PWY-6121)	Buccal mucosa	1	0.006625	0.232177	0.148232	0.421479	0.198112	0.916065	0.173995	0.336822	1.8e-05	0.475848	0.187313	0.830001
Pathway	5-aminoimidazole ribonucleotide biosyn. (PWY-6122)	Buccal mucosa	1	0.006401	0.1972	0.169339	0.37406	0.259401	0.913326	0.192048	0.297579	0.028857	0.42973	0.243834	0.833223
Pathway	inosine-5'-phosphate biosyn. (PWY-6123)	Buccal mucosa	1	0.004647	0.130198	0.155339	0.532077	0.182386	0.849977	0.168065	0.152986	0.130864	0.545284	0.170866	0.838649
Pathway	inosine-5'-phosphate biosyn. (PWY-6124)	Buccal mucosa	1	0.00572	0.21013	0.217208	0.444743	0.127919	0.862991	0.203549	0.275788	0.12335	0.481033	0.119829	0.820652
Pathway	guanosine nucleotides de novo biosyn. (PWY-6125)	Buccal mucosa	1	0.00744	0.237537	0.15524	0.404218	0.203004	0.868359	0.187078	0.341966	1.7e-05	0.472643	0.185374	0.83
Pathway	adenosine nucleotides de novo biosyn. (PWY-6126)	Buccal mucosa	1	0.008776	0.194298	0.128922	0.54548	0.131299	0.875308	0.160255	0.28434	1.1e-05	0.59404	0.121609	0.83
Pathway	6-hydroxymethyl-dihydropterin diphosphate biosyn. (PWY-6147)	Buccal mucosa	1	0.004664	0.143573	0.174047	0.387242	0.295137	0.835132	0.212926	0.223514	0.046902	0.467223	0.262361	0.826892
Pathway	S-adenosyl-L-methionine cycle (PWY-6151)	Buccal mucosa	1	0.006126	0.093217	0.103135	0.605123	0.198525	0.822937	0.146334	0.157755	1.8e-05	0.651056	0.191171	0.830004
Pathway	chorismate biosyn. from 3-dehydroquinate (PWY-6163)	Buccal mucosa	1	0.004462	0.146603	0.208776	0.146067	0.498555	0.833615	0.232362	0.122833	0.269788	0.106849	0.50053	0.810772
Pathway	sucrose degradation (PWY-621)	Buccal mucosa	1	0.003375	0.206815	0.139852	0.464916	0.188417	0.918829	0.173204	0.317847	1.7e-05	0.504286	0.17785	0.830003
Pathway	adenosylcobalamin salvage from cobinamide (PWY-6269)	Buccal mucosa	0.986339	0.000298	0.233332	0.075401	0.5184	0.172867	0.897341	0.129406	0.297554	1.6e-05	0.536782	0.165649	0.830008
Pathway	5-aminoimidazole ribonucleotide biosyn. (PWY-6277)	Buccal mucosa	1	0.006401	0.1972	0.169339	0.37406	0.259401	0.913326	0.192048	0.297579	0.028857	0.42973	0.243834	0.833223
Pathway	palmitoleate biosyn. (PWY-6282)	Buccal mucosa	1	0.005429	0.260033	0.214253	0.16086	0.364854	0.91568	0.244129	0.344821	0.100783	0.204304	0.350092	0.84984
Pathway	unsaturated fatty acids biosyn. (PWY-6284)	Buccal mucosa	1	0.004268	0.347696	0.109596	0.354672	0.188037	0.8953	0.160401	0.424216	1.6e-05	0.400845	0.174922	0.830006
Pathway	galactose degradation (PWY-6317)	Buccal mucosa	1	0.006796	0.300703	0.076372	0.561644	0.061281	0.900028	0.122846	0.365919	5e-06	0.57626	0.057816	0.830008
Pathway	purine nucleotides degradation (PWY-6353)	Buccal mucosa	1	0.000956	0.340112	0.059405	0.546561	0.053922	0.860469	0.110919	0.395771	5e-06	0.552613	0.051612	0.83001
Pathway	peptidoglycan biosyn. (PWY-6385)	Buccal mucosa	1	0.006646	0.18507	0.100495	0.569405	0.145031	0.913495	0.137475	0.265806	1.3e-05	0.596589	0.137592	0.830004
Pathway	UDP-N-acetylmuramoyl-pentapeptide biosyn. (PWY-6386)	Buccal mucosa	1	0.006391	0.136882	0.081983	0.605247	0.175888	0.904152	0.12301	0.207432	1.6e-05	0.625751	0.166802	0.830007
Pathway	UDP-N-acetylmuramoyl-pentapeptide biosyn. (PWY-6387)	Buccal mucosa	1	0.006448	0.17992	0.100204	0.599811	0.120065	0.931061	0.136843	0.263685	1.1e-05	0.623224	0.11308	0.830005
Pathway	peptidoglycan biosyn. (PWY-6470)	Buccal mucosa	1	0.002837	0.162214	0.141344	0.523033	0.17341	0.921863	0.161487	0.264644	0.008037	0.56568	0.16164	0.833218
Pathway	peptidoglycan biosyn. (PWY-6471)	Buccal mucosa	1	0.005593	0.293094	0.082608	0.549524	0.074774	0.906812	0.130791	0.361323	7e-06	0.567825	0.070845	0.830005
Pathway	stachyose degradation (PWY-6527)	Buccal mucosa	1	0.004794	0.306653	0.057692	0.580134	0.055521	0.865948	0.111642	0.359684	5e-06	0.587898	0.052413	0.830009
Pathway	pyrimidine deoxyribonucleotides de novo biosyn. (PWY-6545)	Buccal mucosa	1	0.007324	0.310722	0.122391	0.35377	0.213117	0.887383	0.172867	0.392354	1.8e-05	0.411998	0.19563	0.830005
Pathway	guanosine nucleotides degradation (PWY-6606)	Buccal mucosa	1	0.000689	0.404698	0.097293	0.417131	0.080878	0.82852	0.135599	0.467448	7e-06	0.455729	0.076816	0.83001
Pathway	guanosine nucleotides degradation (PWY-6608)	Buccal mucosa	1	0.001164	0.236984	0.146471	0.55281	0.063735	0.846034	0.166056	0.302528	0.055813	0.581421	0.060238	0.812719
Pathway	adenine and adenosine salvage (PWY-6609)	Buccal mucosa	1	0.006893	0.164288	0.152564	0.31697	0.366178	0.835982	0.21497	0.257347	3.2e-05	0.405525	0.337097	0.83
Pathway	tetrahydrofolate biosyn. (PWY-6612)	Buccal mucosa	1	0.004265	0.246348	0.082831	0.581502	0.089319	0.902899	0.128914	0.31726	8e-06	0.598386	0.084346	0.830004
Pathway	L-phenylalanine biosyn. (PWY-6628)	Buccal mucosa	1	0.004792	0.163349	0.176812	0.438347	0.221492	0.81905	0.19967	0.258146	0.011689	0.521263	0.208902	0.828661
Pathway	L-tyrosine biosyn. (PWY-6630)	Buccal mucosa	1	0.003851	0.26917	0.261308	0.421055	0.048467	0.940945	0.221873	0.302412	0.237737	0.413945	0.045906	0.819767
Pathway	Fe(II) oxidation (PWY-6692)	Buccal mucosa	1	0.001436	0.114938	0.202747	0.618617	0.063697	0.7712	0.219208	0.167359	0.090221	0.682384	0.060037	0.816144
Pathway	queuosine biosyn. (PWY-6700)	Buccal mucosa	1	0.004036	0.268265	0.196194	0.362761	0.17278	0.861939	0.214049	0.359237	0.050615	0.430644	0.159504	0.827569
Pathway	preQ0 biosyn. (PWY-6703)	Buccal mucosa	1	0.003142	0.297954	0.187924	0.395452	0.11867	0.927687	0.199097	0.398781	0.043632	0.447965	0.109622	0.822926
Pathway	starch degradation (PWY-6737)	Buccal mucosa	1	0.005395	0.184241	0.089894	0.630507	0.095359	0.919876	0.133	0.266325	9e-06	0.642556	0.09111	0.83
Pathway	molybdenum cofactor biosyn. (PWY-6823)	Buccal mucosa	0.997268	0.000694	0.32448	0.200586	0.395195	0.079739	0.865127	0.20077	0.381455	0.129905	0.413707	0.074933	0.804299
Pathway	thiamin salvage (PWY-6897)	Buccal mucosa	1	0.00467	0.238642	0.145229	0.5775	0.038629	0.905653	0.162946	0.33958	0.002368	0.62138	0.036671	0.828816
Pathway	L-1,2-propanediol degradation (PWY-7013)	Buccal mucosa	1	0.000987	0.183921	0.060732	0.715452	0.039894	0.875487	0.10871	0.235737	4e-06	0.723088	0.041171	0.829991
Pathway	C4 photosynthetic carbon assimilation cycle, NAD-ME type (PWY-7115)	Buccal mucosa	1	0.002868	0.045091	0.70822	0.197422	0.049267	0.442346	0.181416	0.001059	0.695285	0.25622	0.047437	0.509072
Pathway	pyrimidine deoxyribonucleotides de novo biosyn. (PWY-7184)	Buccal mucosa	1	0.008225	0.329711	0.116058	0.388627	0.165605	0.895426	0.162477	0.413122	1.4e-05	0.433827	0.153037	0.830004
Pathway	pyrimidine deoxyribonucleotides de novo biosyn. (PWY-7187)	Buccal mucosa	1	0.007637	0.29908	0.087581	0.479858	0.133481	0.88032	0.131506	0.366615	1.2e-05	0.508342	0.125031	0.830004
Pathway	pyrimidine ribonucleosides salvage (PWY-7196)	Buccal mucosa	1	0.005186	0.314661	0.103292	0.446524	0.135523	0.86804	0.151937	0.388967	1.2e-05	0.484915	0.126106	0.830002
Pathway	pyrimidine deoxyribonucleotide phosphorylation (PWY-7197)	Buccal mucosa	1	0.005749	0.285254	0.153279	0.267103	0.294364	0.895411	0.205643	0.384783	2.4e-05	0.354166	0.261026	0.830003
Pathway	pyrimidine deoxyribonucleotides de novo biosyn. (PWY-7198)	Buccal mucosa	1	0.00796	0.319648	0.128747	0.348188	0.203417	0.865221	0.179771	0.40585	1.7e-05	0.408497	0.185636	0.830003
Pathway	pyrimidine deoxyribonucleosides salvage (PWY-7199)	Buccal mucosa	1	0.006798	0.258908	0.14329	0.244843	0.352959	0.865506	0.214041	0.356419	3.1e-05	0.316484	0.327067	0.830005
Pathway	pyrimidine nucleobases salvage (PWY-7208)	Buccal mucosa	1	0.006809	0.263794	0.189119	0.384461	0.162625	0.854301	0.205983	0.346593	0.065486	0.436752	0.15117	0.825067
Pathway	pyrimidine deoxyribonucleotides biosyn. from CTP (PWY-7210)	Buccal mucosa	1	0.007851	0.287983	0.149419	0.292302	0.270296	0.899107	0.200312	0.385687	2.3e-05	0.374171	0.240119	0.830002
Pathway	pyrimidine deoxyribonucleotides de novo biosyn. (PWY-7211)	Buccal mucosa	1	0.006106	0.361025	0.085986	0.487609	0.065381	0.899918	0.126847	0.425937	6e-06	0.511627	0.06243	0.83001
Pathway	adenosine ribonucleotides de novo biosyn. (PWY-7219)	Buccal mucosa	1	0.009333	0.184019	0.161873	0.522983	0.131125	0.85898	0.17622	0.293031	1.1e-05	0.584995	0.121963	0.829999
Pathway	adenosine deoxyribonucleotides de novo biosyn. (PWY-7220)	Buccal mucosa	1	0.009887	0.106366	0.233376	0.515262	0.144995	0.732695	0.23157	0.069223	0.270595	0.523636	0.136546	0.792822
Pathway	guanosine ribonucleotides de novo biosyn. (PWY-7221)	Buccal mucosa	1	0.007109	0.137026	0.193437	0.396966	0.272571	0.825215	0.213	0.170265	0.135038	0.443599	0.251098	0.824078
Pathway	guanosine deoxyribonucleotides de novo biosyn. (PWY-7222)	Buccal mucosa	1	0.009887	0.106366	0.233376	0.515262	0.144995	0.732695	0.23157	0.069223	0.270595	0.523636	0.136546	0.792822
Pathway	guanosine nucleotides de novo biosyn. (PWY-7228)	Buccal mucosa	1	0.007296	0.244358	0.163425	0.375377	0.21684	0.862762	0.198154	0.350337	1.9e-05	0.451842	0.197802	0.829999
Pathway	adenosine nucleotides de novo biosyn. (PWY-7229)	Buccal mucosa	1	0.009526	0.214507	0.131709	0.55093	0.102854	0.908309	0.156469	0.311412	9e-06	0.5915	0.097079	0.83
Pathway	inosine-5'-phosphate biosyn. (PWY-7234)	Buccal mucosa	1	0.00462	0.145554	0.142437	0.542467	0.169542	0.861568	0.157283	0.228882	0.03068	0.579709	0.16073	0.831414
Pathway	TCA cycle V (PWY-7254)	Buccal mucosa	1	0.00056	0.185139	0.119135	0.61552	0.080206	0.859081	0.147126	0.271503	7e-06	0.652978	0.075512	0.829997
Pathway	aerobic respiration (PWY-7279)	Buccal mucosa	1	0.00155	0.116641	0.195751	0.644188	0.043421	0.823684	0.194868	0.191181	0.072404	0.694868	0.041547	0.819306
Pathway	thiamin formation from pyrithiamine and oxythiamine (PWY-7357)	Buccal mucosa	1	0.005258	0.223969	0.124437	0.583426	0.068168	0.898824	0.154797	0.320328	6e-06	0.615682	0.063984	0.829999
Pathway	L-arginine biosyn. (PWY-7400)	Buccal mucosa	1	0.002045	0.167244	0.145347	0.620358	0.067051	0.82838	0.188747	0.25227	6e-06	0.684003	0.06372	0.829995
Pathway	methylerythritol phosphate pathway (PWY-7560)	Buccal mucosa	1	0.002299	0.270073	0.180714	0.452981	0.096232	0.937372	0.188415	0.364023	0.060909	0.485943	0.089125	0.835311
Pathway	purine nucleotides de novo biosyn. (PWY-841)	Buccal mucosa	1	0.00674	0.227259	0.147416	0.544897	0.080427	0.88821	0.170167	0.324863	7e-06	0.600012	0.075119	0.829997
Pathway	mevalonate pathway (PWY-922)	Buccal mucosa	1	0.002356	0.2995	0.088857	0.554316	0.057327	0.898815	0.132692	0.375483	5e-06	0.569986	0.054526	0.830007
Pathway	L-alanine biosyn. (PWY0-1061)	Buccal mucosa	1	0.005697	0.288896	0.161217	0.418813	0.131074	0.807434	0.195624	0.38231	1.1e-05	0.495157	0.122522	0.829997
Pathway	ADP-L-glycero-beta-D-manno-heptose biosyn. (PWY0-1241)	Buccal mucosa	1	0.000976	0.35383	0.159922	0.46041	0.025838	0.942437	0.189221	0.412089	0.104466	0.459191	0.024254	0.845452
Pathway	anhydromuropeptides recycling (PWY0-1261)	Buccal mucosa	1	0.003272	0.326021	0.164737	0.449578	0.059664	0.915856	0.186544	0.403353	0.071116	0.468953	0.056578	0.83796
Pathway	purine ribonucleosides degradation (PWY0-1296)	Buccal mucosa	1	0.005214	0.241914	0.118039	0.52568	0.114366	0.886729	0.150605	0.330799	0.001414	0.559188	0.108599	0.830713
Pathway	purine deoxyribonucleosides degradation (PWY0-1297)	Buccal mucosa	1	0.004204	0.273118	0.080689	0.558739	0.087453	0.894668	0.124181	0.340547	8e-06	0.576215	0.08323	0.830004
Pathway	pyrimidine deoxyribonucleosides degradation (PWY0-1298)	Buccal mucosa	1	0.004042	0.295617	0.062701	0.577939	0.063744	0.894176	0.110944	0.35079	6e-06	0.588548	0.060656	0.830006
Pathway	CDP-diacylglycerol biosyn. (PWY0-1319)	Buccal mucosa	1	0.005035	0.072034	0.462982	0.231318	0.233666	0.584492	0.21003	0.000881	0.535413	0.244025	0.219681	0.63308
Pathway	heme biosyn. from uroporphyrinogen- (PWY0-1415)	Buccal mucosa	1	0.001922	0.390364	0.122569	0.371037	0.11603	0.90454	0.168176	0.480124	1e-05	0.411622	0.108243	0.830009
Pathway	tRNA processing (PWY0-1479)	Buccal mucosa	1	0.003269	0.245032	0.208692	0.493627	0.052648	0.95144	0.190177	0.287573	0.175508	0.48757	0.049349	0.854845
Pathway	peptidoglycan maturation (PWY0-1586)	Buccal mucosa	1	0.011047	0.239575	0.213118	0.343601	0.203706	0.789758	0.219941	0.351174	0.012893	0.450608	0.185324	0.825532
Pathway	pyrimidine ribonucleotides de novo biosyn. (PWY0-162)	Buccal mucosa	1	0.004889	0.310784	0.124803	0.51873	0.045683	0.928382	0.161187	0.408949	4e-06	0.548331	0.042716	0.830009
Pathway	pyrimidine deoxyribonucleotides de novo biosyn. (PWY0-166)	Buccal mucosa	1	0.007914	0.30587	0.098812	0.458827	0.136491	0.901038	0.147142	0.380545	1.2e-05	0.490497	0.128946	0.830004
Pathway	(5Z)-dodec-5-enoate biosyn. (PWY0-862)	Buccal mucosa	1	0.004987	0.28997	0.222836	0.100495	0.386699	0.969768	0.247119	0.33479	0.190986	0.08905	0.385174	0.870412
Pathway	phosphatidylglycerol biosyn. (PWY4FS-7)	Buccal mucosa	1	0.00308	0.228406	0.260398	0.41489	0.096306	0.944873	0.204869	0.259943	0.234033	0.415411	0.090613	0.861555
Pathway	phosphatidylglycerol biosyn. (PWY4FS-8)	Buccal mucosa	1	0.00308	0.237965	0.245185	0.418489	0.098361	0.924616	0.207294	0.260019	0.234106	0.415163	0.090712	0.860672
Pathway	phytol degradation (PWY66-389)	Buccal mucosa	1	0.003014	0.321353	0.071421	0.564419	0.042807	0.906448	0.118389	0.380746	0.00223	0.576416	0.040609	0.83194
Pathway	glycolysis (PWY66-400)	Buccal mucosa	1	0.005145	0.123511	0.17798	0.331523	0.366986	0.811577	0.209418	0.088824	0.213433	0.357084	0.340659	0.860782
Pathway	D-galactose degradation (PWY66-422)	Buccal mucosa	1	0.006992	0.25956	0.070749	0.621736	0.047954	0.898438	0.119775	0.322274	0.002427	0.62973	0.045569	0.831498
Pathway	NAD biosyn. (PYRIDNUCSYN-PWY)	Buccal mucosa	1	0.000879	0.143332	0.114837	0.675371	0.066461	0.828289	0.152788	0.226791	6e-06	0.710413	0.062791	0.829999
Pathway	flavin biosyn. (RIBOSYN2-PWY)	Buccal mucosa	1	0.002344	0.20351	0.199809	0.496152	0.100529	0.930128	0.190865	0.280395	0.104423	0.520094	0.095088	0.837208
Pathway	formaldehyde oxidation (RUMP-PWY)	Buccal mucosa	1	0.001053	0.112591	0.277199	0.509537	0.100673	0.8125	0.190136	0.026609	0.402175	0.475926	0.09529	0.87297
Pathway	adenosine nucleotides degradation (SALVADEHYPOX-PWY)	Buccal mucosa	1	0.000779	0.327176	0.062607	0.571493	0.038724	0.872905	0.110584	0.381861	0.001998	0.579319	0.036823	0.8343
Pathway	L-serine and glycine biosyn. (SER-GLYSYN-PWY)	Buccal mucosa	1	0.002814	0.18948	0.164669	0.54871	0.09714	0.907744	0.170248	0.293315	0.014251	0.601868	0.090566	0.829639
Pathway	sulfate reduction (SO4ASSIM-PWY)	Buccal mucosa	1	0.001175	0.238494	0.136285	0.545161	0.08006	0.880108	0.157035	0.332212	7e-06	0.592677	0.075104	0.829998
Pathway	sulfate assimilation and cysteine biosyn. (SULFATE-CYS-PWY)	Buccal mucosa	1	0.001622	0.184593	0.141212	0.593167	0.081028	0.867171	0.160072	0.281045	7e-06	0.642524	0.076424	0.829995
Pathway	TCA cycle (TCA)	Buccal mucosa	1	0.001171	0.129847	0.161665	0.625234	0.083254	0.79832	0.18781	0.22319	7e-06	0.698379	0.078423	0.83
Pathway	L-threonine biosyn. (THRESYN-PWY)	Buccal mucosa	1	0.007311	0.161445	0.061175	0.697342	0.080039	0.856694	0.115491	0.2276	7e-06	0.696077	0.076316	0.830005
Pathway	tRNA charging (TRNA-CHARGING-PWY)	Buccal mucosa	1	0.006718	0.251403	0.103462	0.581929	0.063206	0.877217	0.140667	0.331909	6e-06	0.607305	0.060781	0.830001
Pathway	L-tryptophan biosyn. (TRPSYN-PWY)	Buccal mucosa	1	0.001266	0.365346	0.116759	0.476049	0.041846	0.883633	0.161112	0.453645	4e-06	0.506458	0.039894	0.830004
Pathway	UDP-N-acetyl-D-glucosamine biosyn. (UDPNAGSYN-PWY)	Buccal mucosa	1	0.005058	0.178618	0.206001	0.217644	0.397737	0.76949	0.237934	0.292127	3.5e-05	0.329896	0.377942	0.829988
Pathway	L-valine biosyn. (VALSYN-PWY)	Buccal mucosa	1	0.006655	0.162512	0.17731	0.241531	0.418647	0.817422	0.229135	0.25748	3.6e-05	0.35608	0.386404	0.829998
Species	Gardnerella vaginalis	Posterior fornix	0.356098	0.074916	0.184733	0.320834	0.490033	0.004399	0.841858	0.19758	0.202387	0.243717	0.552374	0.001523	0.588555
Species	Lactobacillus crispatus	Posterior fornix	0.590244	0.44656	0.60435	0.179371	0.211424	0.004854	1.0879	0.156226	0.716707	0.061761	0.220635	0.000897	1.20822
Species	Lactobacillus iners	Posterior fornix	0.487805	0.197784	0.465634	0.099246	0.3899	0.04522	0.880259	0.164212	0.546708	4e-06	0.412763	0.040525	0.830006
Species	Lactobacillus jensenii	Posterior fornix	0.565854	0.092915	0.856093	0.070697	0.066453	0.006757	0.797298	0.082812	0.917426	0.000947	0.080073	0.001555	0.667901
Pathway	glycolysis (ANAGLYCOLYSIS-PWY)	Posterior fornix	1	0.014131	0.093476	0.136335	0.141052	0.629137	0.791647	0.220766	0.000247	0.253006	0.000336	0.746412	0.800663
Pathway	L-aspartate and L-asparagine biosyn. (ASPASN-PWY)	Posterior fornix	0.980488	0.00982	0.596464	0.087123	0.105623	0.21079	0.883907	0.128756	0.661206	1.9e-05	0.140043	0.198733	0.830011
Pathway	coenzyme A biosyn. (COA-PWY-1)	Posterior fornix	1	0.012511	0.181642	0.1544	0.114824	0.549134	0.909562	0.234934	0.264391	0.078806	0.003146	0.653657	0.841767
Pathway	coenzyme A biosyn. (COA-PWY)	Posterior fornix	1	0.009726	0.124936	0.175214	0.176708	0.523141	0.833082	0.245691	0.011314	0.349149	0.07839	0.561147	0.878528
Pathway	glycolysis (GLYCOLYSIS)	Posterior fornix	1	0.013516	0.117627	0.200643	0.183996	0.497734	0.789672	0.256146	0.000786	0.419429	0.047186	0.532599	0.795397
Pathway	lactose and galactose degradation (LACTOSECAT-PWY)	Posterior fornix	0.995122	0.010935	0.248138	0.161613	0.102326	0.487923	0.916847	0.237476	0.353541	0.050876	0.054438	0.541145	0.826667
Pathway	peptidoglycan biosyn. (PEPTIDOGLYCANSYN-PWY)	Posterior fornix	1	0.014444	0.125434	0.130178	0.118052	0.626336	0.86883	0.214758	0.167107	0.072914	0.00304	0.75694	0.831532
Pathway	glycolysis (PWY-1042)	Posterior fornix	1	0.014325	0.154964	0.330043	0.144888	0.370105	0.800437	0.255677	0.002344	0.594153	0.019694	0.38381	0.843394
Pathway	folate transformations (PWY-3841)	Posterior fornix	0.995122	0.008821	0.263929	0.278442	0.127671	0.329958	0.876039	0.260484	0.268133	0.310857	0.100502	0.320508	0.832941
Pathway	pyruvate fermentation to acetate and lactate (PWY-5100)	Posterior fornix	0.995122	0.016167	0.127579	0.125384	0.140005	0.607033	0.87017	0.220667	0.212819	7e-05	0.043468	0.743643	0.8305
Pathway	glycolysis (PWY-5484)	Posterior fornix	1	0.013921	0.118946	0.203247	0.183546	0.494261	0.789735	0.254245	0.001524	0.416372	0.061963	0.52014	0.809272
Pathway	GDP-mannose biosyn. (PWY-5659)	Posterior fornix	1	0.011399	0.130937	0.165109	0.260531	0.443423	0.799635	0.244573	0.208536	4e-05	0.363233	0.428191	0.830001
Pathway	CDP-diacylglycerol biosyn. (PWY-5667)	Posterior fornix	0.995122	0.009864	0.2004	0.147834	0.109158	0.542609	0.914444	0.231883	0.332567	5.9e-05	0.034822	0.632551	0.830004
Pathway	UMP biosyn. (PWY-5686)	Posterior fornix	0.985366	0.012047	0.238685	0.164312	0.120872	0.476131	0.921372	0.251481	0.396885	5.4e-05	0.023999	0.579062	0.829954
Pathway	adenosine nucleotides de novo biosyn. (PWY-6126)	Posterior fornix	0.995122	0.020562	0.152628	0.145547	0.126951	0.574875	0.878215	0.22863	0.249723	6.4e-05	0.061813	0.6884	0.830037
Pathway	S-adenosyl-L-methionine cycle (PWY-6151)	Posterior fornix	1	0.012962	0.210157	0.114746	0.094289	0.580808	0.938899	0.213284	0.319334	4.6e-05	0.000144	0.680476	0.829806
Pathway	sucrose degradation (PWY-621)	Posterior fornix	0.990244	0.008895	0.528398	0.136429	0.071508	0.263665	0.92387	0.183738	0.612773	0.029605	0.073084	0.284538	0.829519
Pathway	galactose degradation (PWY-6317)	Posterior fornix	1	0.013991	0.184902	0.154927	0.128152	0.532019	0.882705	0.239438	0.303817	0.003153	0.118594	0.574436	0.830258
Pathway	peptidoglycan biosyn. (PWY-6385)	Posterior fornix	1	0.015008	0.130534	0.130163	0.120577	0.618726	0.868499	0.223233	0.210123	0.016215	0.029969	0.743693	0.830112
Pathway	UDP-N-acetylmuramoyl-pentapeptide biosyn. (PWY-6386)	Posterior fornix	1	0.013814	0.128799	0.129717	0.132831	0.608653	0.882476	0.222188	0.180583	0.061702	0.05292	0.704796	0.832865
Pathway	UDP-N-acetylmuramoyl-pentapeptide biosyn. (PWY-6387)	Posterior fornix	1	0.014835	0.128269	0.129946	0.11848	0.623304	0.854631	0.219766	0.220108	7e-05	0.034952	0.744871	0.83011
Pathway	peptidoglycan biosyn. (PWY-6470)	Posterior fornix	0.990244	0.013177	0.177496	0.158608	0.171008	0.492888	0.872662	0.245492	0.290308	4.8e-05	0.195636	0.514007	0.830004
Pathway	peptidoglycan biosyn. (PWY-6471)	Posterior fornix	1	0.015444	0.127525	0.123384	0.12095	0.628141	0.892633	0.216946	0.215477	7.1e-05	0.027506	0.756946	0.829657
Pathway	stachyose degradation (PWY-6527)	Posterior fornix	1	0.009833	0.380782	0.221204	0.127052	0.270962	0.938682	0.252332	0.467449	0.121549	0.151791	0.259211	0.849422
Pathway	pyrimidine nucleobases salvage (PWY-7208)	Posterior fornix	0.995122	0.013142	0.212995	0.179455	0.109558	0.497991	0.901616	0.243791	0.258836	0.16494	0.001711	0.574512	0.842856
Pathway	adenosine ribonucleotides de novo biosyn. (PWY-7219)	Posterior fornix	1	0.02244	0.108096	0.110994	0.123041	0.657868	0.838547	0.20507	0.168413	5.6e-05	8.1e-05	0.831451	0.830012
Pathway	adenosine deoxyribonucleotides de novo biosyn. (PWY-7220)	Posterior fornix	1	0.021192	0.160679	0.189653	0.129653	0.520015	0.874578	0.243819	0.141165	0.265978	0.000996	0.59186	0.833378
Pathway	guanosine ribonucleotides de novo biosyn. (PWY-7221)	Posterior fornix	1	0.018225	0.170426	0.183273	0.095817	0.550484	0.886923	0.241103	0.204424	0.167999	0.00019	0.627386	0.836142
[truncated: 763 more rows]

## Sheet: S6
Body Site	Contigs		Assembly Size		Median Contig Length		N50
	Single	Co	Single	Co	Single	Co	Single	Co
[truncated: 7 more rows]

## Sheet: S7
Body Site	Gene Count		Gene Length
[truncated: 8 more rows]

[truncated: 4 more sheets: S8, S9, S10, S11]
